# Supplementary material for: RIOK1 kinase activity is required for cell survival irrespective of MTAP status
Source: Oncotarget. 2018 Jun 19;9(47):28625–37. doi: 10.18632/oncotarget.25586 (PMC6033344; doi:10.18632/oncotarget.25586)
Supplement: Supplementary file 2 [file oncotarget-09-28625-s002.xlsx]

## Sheet: Tabelle1
Name	target gene	sequence	Type	purpose
PCNA	PCNA	CGAAGATAACGCGGATACCT	gRNA	CRISPR depletion assay
POLR2A	POLR2A	GTACAATGCAGACTTTGACG	gRNA	CRISPR depletion assay
neg.con_3	none	GGCAGTCGTTCGGTTGATAT	gRNA	CRISPR depletion assay
neg.con_7	none	GATACACGAAGCATCACTAG	gRNA	CRISPR depletion assay
PRMT5_96	PRMT5	CTGGTACTGAGAGTATTTGA	gRNA	CRISPR depletion assay
PRMT5_97	PRMT5	GATTCCAGATTGTCCATCAG	gRNA	CRISPR depletion assay
PRMT5_98	PRMT5	CTGATGAGACTACGGTCACT	gRNA	CRISPR depletion assay
MAT2A_100	MAT2A	CTGGAATGATCCTTCTTGCT	gRNA	CRISPR depletion assay
MAT2A_101	MAT2A	ACTGGAATGATCCTTCTTGC	gRNA	CRISPR depletion assay
MAT2A_102	MAT2A	CTGGCAGAACTACGCCGTAA	gRNA	CRISPR depletion assay
RIOK_117	RIOK1	GTTCTTGTCATGAGTTTCAT	gRNA	CRISPR depletion assay
RIOK_118	RIOK1	TCTTATTCAAGATTTCGTCA	gRNA	CRISPR depletion assay
RIOK_119	RIOK1	ATAAATGGCTGCATTAGCAC	gRNA	CRISPR depletion assay
RIOK_g.e.	RIOK1	GTTCTTGTCATGAGTTTCAT	gRNA	CRISPR genome engineering
RIOK_PCR	RIOK1	AGTGTGGTTCTGCCCAAATGTAG	PCR primer	genotyping primer fwd
RIOK_PCR	RIOK1	CCCGAGCCTTGGATTCTGATAAC	PCR primer	genotyping primer rev
LRG_F2		TCTTGTGGAAAGGACGAAACACCG		primer CRISPR screen amplification fwd
LRG_R2		TCTACTATTCTTTCCCCTGCACTGT		primer CRISPR screen amplification rev
RIOK_M277A Donor	RIOK1 (Exon 9)	GCTAAACACAGCAGAGATACCATGTCCAGAACCAATCATGCTGCGCAGTCATGTTCTCGTGGCCAGTTTCATCGGTAAAGATGACAT	Repair template	RIOK1 repair template M277A
RIOK_M277G Donor	RIOK1 (Exon 9)	GCTAAACACAGCAGAGATACCATGTCCAGAACCAATCATGCTGCGCAGTCATGTTCTCGTGGGCAGTTTCATCGGTAAAGATGACAT	Repair template	RIOK1 repair template M277G
Epigenetic library	ACAT1_e7_151.0	GAATATTGCACGAAATGAAC	gRNA pooled CRISPR screen	CRISPR screen
Epigenetic library	ACAT1_e7_151.4	GTAAAGCAGCATGGGAAGCT	gRNA pooled CRISPR screen	CRISPR screen
Epigenetic library	ACAT1_e7_151.6	TTCCCATGCTGCTTTACTTC	gRNA pooled CRISPR screen	CRISPR screen
Epigenetic library	ACAT1_e8_96.0	TGGAAAACTGTCTTCAGCTT	gRNA pooled CRISPR screen	CRISPR screen
Epigenetic library	ACAT1_e8_96.1	TCTTCTTTCACCACTACATC	gRNA pooled CRISPR screen	CRISPR screen
Epigenetic library	ACTR_e18_255.23	TGCTTGGGGGTGTTTGTCCG	gRNA pooled CRISPR screen	CRISPR screen
Epigenetic library	ACTR_e18_255.26	GTCTCATGATGTTGGCTCGT	gRNA pooled CRISPR screen	CRISPR screen
Epigenetic library	ACTR_e19_105.4	CTGGTGGTGCTGCGGTGATG	gRNA pooled CRISPR screen	CRISPR screen
Epigenetic library	ACTR_e20_258.1	GTCATCACTTCCGACAACAG	gRNA pooled CRISPR screen	CRISPR screen
Epigenetic library	ACTR_e20_258.22	TTAGCAGCTCTCTGCTGCGT	gRNA pooled CRISPR screen	CRISPR screen
Epigenetic library	ASH1L_BD_e18_55.0	TTTGGGGGAAGGTTCAAAAG	gRNA pooled CRISPR screen	CRISPR screen
Epigenetic library	ASH1L_BD_e18_55.1	GTGGAGCTGCCAGTGCTTGC	gRNA pooled CRISPR screen	CRISPR screen
Epigenetic library	ASH1L_BD_e19_133.3	CTGTCTTATAGTAACCAGTG	gRNA pooled CRISPR screen	CRISPR screen
Epigenetic library	ASH1L_BD_e19_133.7	TCTATGGTGATAAGATCTAG	gRNA pooled CRISPR screen	CRISPR screen
Epigenetic library	ASH1L_BD_e20_79.1	ATGGGCGTAAATCCCCAGTT	gRNA pooled CRISPR screen	CRISPR screen
Epigenetic library	ASH1L_BD_e20_79.2	AGATGTTTGTCGTCTACGAA	gRNA pooled CRISPR screen	CRISPR screen
Epigenetic library	ASH1L_e11_118.0	TCTAGAACGATTTCGAGCTG	gRNA pooled CRISPR screen	CRISPR screen
Epigenetic library	ASH1L_e11_118.11	AGGGGAGGTCGTCAGTGAAC	gRNA pooled CRISPR screen	CRISPR screen
Epigenetic library	ASH1L_e12_147.13	CAATCACCATCCCACTATCC	gRNA pooled CRISPR screen	CRISPR screen
Epigenetic library	ASH1L_e12_147.5	GTGATTGACAGTTACCGCAT	gRNA pooled CRISPR screen	CRISPR screen
Epigenetic library	ASH1L_e13_109.0	GTTAATGGAGTATACCGGAT	gRNA pooled CRISPR screen	CRISPR screen
Epigenetic library	ASH1L_e13_109.1	GCTCTTAAAGACATGCCAGC	gRNA pooled CRISPR screen	CRISPR screen
Epigenetic library	ATAD2_BD_e21_95.1	TAAGCCTGTTGACCCTGATG	gRNA pooled CRISPR screen	CRISPR screen
Epigenetic library	ATAD2_BD_e21_95.2	CAACAGGCTTAGTAAACACT	gRNA pooled CRISPR screen	CRISPR screen
Epigenetic library	ATAD2_BD_e22_197.4	GCTGTCAGTGATCTTGGCTC	gRNA pooled CRISPR screen	CRISPR screen
Epigenetic library	ATAD2_BD_e22_197.8	GCTCAGGTGGTGGTGCTACT	gRNA pooled CRISPR screen	CRISPR screen
Epigenetic library	ATAD2_BD_e23_86.1	TTCTTCTTTAATTATGGCAT	gRNA pooled CRISPR screen	CRISPR screen
Epigenetic library	ATAD2_BD_e23_86.2	GGCAGTATCTCTTAAAGCAC	gRNA pooled CRISPR screen	CRISPR screen
Epigenetic library	ATAD2B_BD_e21_95.5	TAACATCTTCAGCAAACCGG	gRNA pooled CRISPR screen	CRISPR screen
Epigenetic library	ATAD2B_BD_e21_95.6	CAAACCGGTGGATATTGAAG	gRNA pooled CRISPR screen	CRISPR screen
Epigenetic library	ATAD2B_BD_e22_160.4	TATAATCCAGATAAGGACCC	gRNA pooled CRISPR screen	CRISPR screen
Epigenetic library	ATAD2B_BD_e22_160.8	ATTACTGTTGATAAGTCCAT	gRNA pooled CRISPR screen	CRISPR screen
Epigenetic library	ATAD2B_BD_e23_86.1	GCACAGGGCTTGTACCCTGA	gRNA pooled CRISPR screen	CRISPR screen
Epigenetic library	ATAD2B_BD_e23_86.2	TAGCATGTGCAGTGTCCTTC	gRNA pooled CRISPR screen	CRISPR screen
Epigenetic library	ATAT1_e4_50.0	ATTATTGGTTTCATCAAAGT	gRNA pooled CRISPR screen	CRISPR screen
Epigenetic library	ATAT1_e5_114.0	TGATCGTGAGGCTCATAATG	gRNA pooled CRISPR screen	CRISPR screen
Epigenetic library	ATAT1_e5_114.2	CATGAGTCTGTGCAACGCCA	gRNA pooled CRISPR screen	CRISPR screen
Epigenetic library	ATAT1_e5_114.5	ACTGGAAGAGTTCTCGCCCA	gRNA pooled CRISPR screen	CRISPR screen
Epigenetic library	ATAT1_e6_102.0	GCGAGTGGAACCGCACCAAC	gRNA pooled CRISPR screen	CRISPR screen
Epigenetic library	ATAT1_e6_102.1	CCTGAATAAGCACTACAATC	gRNA pooled CRISPR screen	CRISPR screen
Epigenetic library	ATAT1_e6_102.6	AGGGTCGGTCAATTGCCAGT	gRNA pooled CRISPR screen	CRISPR screen
Epigenetic library	ATF2_e11_150.10	ACCTTTGACAGTATCACCAT	gRNA pooled CRISPR screen	CRISPR screen
Epigenetic library	ATF2_e11_150.4	CAAAGGTCATGGTAGCGGAT	gRNA pooled CRISPR screen	CRISPR screen
Epigenetic library	ATF2_e11_150.5	GTCATGGTAGCGGATTGGTT	gRNA pooled CRISPR screen	CRISPR screen
Epigenetic library	ATF2_e11_150.7	CGGAGTTTCTGTAGTGGATG	gRNA pooled CRISPR screen	CRISPR screen
Epigenetic library	ATF2_e11_150.9	GCTGGCTGTTGTAATGACTG	gRNA pooled CRISPR screen	CRISPR screen
Epigenetic library	ATRX_D_e18_147.2	GGATTTCAGCACGGCGTTAG	gRNA pooled CRISPR screen	CRISPR screen
Epigenetic library	ATRX_D_e19_178.0	AGCAACTGTGAAACGTCCTC	gRNA pooled CRISPR screen	CRISPR screen
Epigenetic library	ATRX_D_e19_178.6	ATGTATAGAAATCTTGCTCA	gRNA pooled CRISPR screen	CRISPR screen
Epigenetic library	ATRX_D_e20_138.2	TGAATTCTATACGATCAAGG	gRNA pooled CRISPR screen	CRISPR screen
Epigenetic library	ATRX_H_e26_107.0	CAGCCAGTCCCTCATATCTC	gRNA pooled CRISPR screen	CRISPR screen
Epigenetic library	ATRX_H_e27_109.0	ATTGACTATTACCGTTTAGA	gRNA pooled CRISPR screen	CRISPR screen
Epigenetic library	ATRX_H_e28_178.3	TAATTATATTCGACGCTTCT	gRNA pooled CRISPR screen	CRISPR screen
Epigenetic library	BAZ1A_BD_e25_118.0	TGAACAACTTGTTGTAGAAT	gRNA pooled CRISPR screen	CRISPR screen
Epigenetic library	BAZ1A_BD_e25_118.1	TGGTACGACATGATGACAGC	gRNA pooled CRISPR screen	CRISPR screen
Epigenetic library	BAZ1A_BD_e25_118.4	ATTCATGAACTCCTCCCTGT	gRNA pooled CRISPR screen	CRISPR screen
Epigenetic library	BAZ1A_BD_e26_88.1	ACGAATTATATTTAAGGCAA	gRNA pooled CRISPR screen	CRISPR screen
Epigenetic library	BAZ1A_BD_e26_88.4	TGATGATGTCATAGTAGTCT	gRNA pooled CRISPR screen	CRISPR screen
Epigenetic library	BAZ1A_BD_e27_135.3	CATATTCAGGCTCAAAAGCT	gRNA pooled CRISPR screen	CRISPR screen
Epigenetic library	BAZ1A_BD_e27_135.4	TTTGCTTCACTTGTGTTACG	gRNA pooled CRISPR screen	CRISPR screen
Epigenetic library	BAZ1A_BD_e27_135.5	TTGCTTCACTTGTGTTACGA	gRNA pooled CRISPR screen	CRISPR screen
Epigenetic library	BAZ1B_BD_e18_67.0	TCGTGAAGTACCGCTTCAGC	gRNA pooled CRISPR screen	CRISPR screen
Epigenetic library	BAZ1B_BD_e18_67.4	AGCGGTACTTCACGATCTTG	gRNA pooled CRISPR screen	CRISPR screen
Epigenetic library	BAZ1B_BD_e18_67.5	GGTACTTCACGATCTTGTGG	gRNA pooled CRISPR screen	CRISPR screen
Epigenetic library	BAZ1B_BD_e19_237.1	TGATGTGATCACGCACCCCA	gRNA pooled CRISPR screen	CRISPR screen
Epigenetic library	BAZ1B_BD_e19_237.13	CACAGAGCGGTAGCTCCCAC	gRNA pooled CRISPR screen	CRISPR screen
Epigenetic library	BAZ1B_BD_e19_237.6	GCTGAGGTTTACAACTGCCG	gRNA pooled CRISPR screen	CRISPR screen
Epigenetic library	BAZ2A_BD_e28_144.16	TAGGATTTTTGATGATGCGC	gRNA pooled CRISPR screen	CRISPR screen
Epigenetic library	BAZ2A_BD_e28_144.17	CGGTACCCACTCACCAAACG	gRNA pooled CRISPR screen	CRISPR screen
Epigenetic library	BAZ2A_BD_e28_144.19	CTCACCAAACGTGGGTTCAC	gRNA pooled CRISPR screen	CRISPR screen
Epigenetic library	BAZ2A_BD_e29_135.7	GCCGCTTCTTCGAGAGCCGC	gRNA pooled CRISPR screen	CRISPR screen
Epigenetic library	BAZ2A_BD_e29_135.8	CCGCTTCTTCGAGAGCCGCT	gRNA pooled CRISPR screen	CRISPR screen
Epigenetic library	BAZ2A_BD_e29_135.9	CTTCTTCGAGAGCCGCTGGG	gRNA pooled CRISPR screen	CRISPR screen
Epigenetic library	BAZ2B_BD_e36_144.1	TGGAAACTCATGAGGATGCA	gRNA pooled CRISPR screen	CRISPR screen
Epigenetic library	BAZ2B_BD_e36_144.2	GTAAACTTGAAACTTGTTCC	gRNA pooled CRISPR screen	CRISPR screen
Epigenetic library	BAZ2B_BD_e36_144.8	GGAACAAGTTTCAAGTTTAC	gRNA pooled CRISPR screen	CRISPR screen
Epigenetic library	BAZ2B_BD_e37_139.0	AAACCTTTGCTCTAGATGTC	gRNA pooled CRISPR screen	CRISPR screen
Epigenetic library	BAZ2B_BD_e37_139.2	GATTCTGATATAGGCAGAGC	gRNA pooled CRISPR screen	CRISPR screen
Epigenetic library	BAZ2B_BD_e37_139.3	GCAGAGCTGGCCACAATATG	gRNA pooled CRISPR screen	CRISPR screen
Epigenetic library	BPTF_BD_e23_85.10	GGAAAGGCCAGGCCATCTTA	gRNA pooled CRISPR screen	CRISPR screen
Epigenetic library	BPTF_BD_e23_85.11	GAAAGGCCAGGCCATCTTAT	gRNA pooled CRISPR screen	CRISPR screen
Epigenetic library	BPTF_BD_e24_187.1	TGAAAAGCTGACGGAATTTG	gRNA pooled CRISPR screen	CRISPR screen
Epigenetic library	BPTF_BD_e24_187.3	ATTCGAGAACTTCTGCACAC	gRNA pooled CRISPR screen	CRISPR screen
Epigenetic library	BPTF_BD_e24_187.7	TGGTAAAATGGGGAGTCACT	gRNA pooled CRISPR screen	CRISPR screen
Epigenetic library	BRD1_BD_e5_95.10	GCTGCGCAAATATCCTGGCG	gRNA pooled CRISPR screen	CRISPR screen
Epigenetic library	BRD1_BD_e5_95.7	CACGGGCTGCGCAAATATCC	gRNA pooled CRISPR screen	CRISPR screen
Epigenetic library	BRD1_BD_e5_95.9	GGCTGCGCAAATATCCTGGC	gRNA pooled CRISPR screen	CRISPR screen
Epigenetic library	BRD1_BD_e6_237.10	TGTTCTATAGAGCCGCGGTG	gRNA pooled CRISPR screen	CRISPR screen
Epigenetic library	BRD1_BD_e6_237.11	CGCGGTGAGGCTGCGCGATC	gRNA pooled CRISPR screen	CRISPR screen
Epigenetic library	BRD1_BD_e6_237.9	CACCGTGTTCTATAGAGCCG	gRNA pooled CRISPR screen	CRISPR screen
Epigenetic library	BRD2_BD1_e2_109.12	CCTTGTGTAGGTATTGCAGC	gRNA pooled CRISPR screen	CRISPR screen
Epigenetic library	BRD2_BD1_e2_109.3	TGTGGAAACATCAGTTCGCA	gRNA pooled CRISPR screen	CRISPR screen
Epigenetic library	BRD2_BD1_e2_109.4	ATCAGTTCGCATGGCCATTC	gRNA pooled CRISPR screen	CRISPR screen
Epigenetic library	BRD2_BD1_e3_138.2	ATAAAACAGCCTATGGACAT	gRNA pooled CRISPR screen	CRISPR screen
Epigenetic library	BRD2_BD1_e3_138.3	TGGACATGGGTACTATTAAG	gRNA pooled CRISPR screen	CRISPR screen
Epigenetic library	BRD2_BD1_e3_138.8	TTAATAGTACCCATGTCCAT	gRNA pooled CRISPR screen	CRISPR screen
Epigenetic library	BRD2_BD1_e4_60.1	TGTCCTAATGGCACAAACGC	gRNA pooled CRISPR screen	CRISPR screen
Epigenetic library	BRD2_BD1_e4_60.3	TTTCCAGCGTTTGTGCCATT	gRNA pooled CRISPR screen	CRISPR screen
Epigenetic library	BRD2_BD2_e6_145.6	TGGGGTGCTTAATGATGTCA	gRNA pooled CRISPR screen	CRISPR screen
Epigenetic library	BRD2_BD2_e6_145.7	TGATGTCATGGTAGTCATGC	gRNA pooled CRISPR screen	CRISPR screen
Epigenetic library	BRD2_BD2_e7_129.0	AGATGGAGAACCGTGATTAC	gRNA pooled CRISPR screen	CRISPR screen
Epigenetic library	BRD2_BD2_e7_129.6	ATTGCCACAACATCGTGATC	gRNA pooled CRISPR screen	CRISPR screen
Epigenetic library	BRD2_BD2_e7_129.7	TTGCCACAACATCGTGATCT	gRNA pooled CRISPR screen	CRISPR screen
Epigenetic library	BRD3_BD1_e2_112.5	GTTCAATTTGATTGCGTCCA	gRNA pooled CRISPR screen	CRISPR screen
Epigenetic library	BRD3_BD1_e2_112.6	TTCAATTTGATTGCGTCCAC	gRNA pooled CRISPR screen	CRISPR screen
Epigenetic library	BRD3_BD1_e2_112.7	ATTTGATTGCGTCCACGGGC	gRNA pooled CRISPR screen	CRISPR screen
Epigenetic library	BRD3_BD1_e3_138.5	GAGTGCAAGCGAATGTATGC	gRNA pooled CRISPR screen	CRISPR screen
Epigenetic library	BRD3_BD1_e3_138.7	TTAATAGTCCCCATATCCAT	gRNA pooled CRISPR screen	CRISPR screen
Epigenetic library	BRD3_BD1_e3_138.8	TAATAGTCCCCATATCCATT	gRNA pooled CRISPR screen	CRISPR screen
Epigenetic library	BRD3_BD1_e4_66.0	CACAGATGACATAGTGCTAA	gRNA pooled CRISPR screen	CRISPR screen
Epigenetic library	BRD3_BD1_e4_66.4	CATTAGCACTATGTCATCTG	gRNA pooled CRISPR screen	CRISPR screen
Epigenetic library	BRD3_BD1_e4_66.5	ATTAGCACTATGTCATCTGT	gRNA pooled CRISPR screen	CRISPR screen
Epigenetic library	BRD3_BD2_e6_145.5	CGACATCATCAAGCACCCGA	gRNA pooled CRISPR screen	CRISPR screen
Epigenetic library	BRD3_BD2_e7_129.0	CCGAGAGTACCCAGACGCAC	gRNA pooled CRISPR screen	CRISPR screen
Epigenetic library	BRD3_BD2_e7_129.3	ATACAATCCCCCAGACCACG	gRNA pooled CRISPR screen	CRISPR screen
Epigenetic library	BRD3_BD2_e7_129.8	ATGGCCACAACCTCGTGGTC	gRNA pooled CRISPR screen	CRISPR screen
Epigenetic library	BRD4_BD1_e2_121.1	GAGTGGTGCTCAAGACACTA	gRNA pooled CRISPR screen	CRISPR screen
Epigenetic library	BRD4_BD1_e2_121.4	TTCAGCTTGACGGCATCCAC	gRNA pooled CRISPR screen	CRISPR screen
Epigenetic library	BRD4_BD1_e2_121.9	CTCTGAGCAGGTATTGCAGT	gRNA pooled CRISPR screen	CRISPR screen
Epigenetic library	BRD4_BD1_e3_138.0	TAAGATCATTAAAACGCCTA	gRNA pooled CRISPR screen	CRISPR screen
Epigenetic library	BRD4_BD1_e3_138.2	ATTAAAACGCCTATGGATAT	gRNA pooled CRISPR screen	CRISPR screen
Epigenetic library	BRD4_BD1_e3_138.3	GGGAACAATAAAGAAGCGCT	gRNA pooled CRISPR screen	CRISPR screen
Epigenetic library	BRD4_BD1_e4_68.0	TGGAGATGACATAGTCTTAA	gRNA pooled CRISPR screen	CRISPR screen
Epigenetic library	BRD4_BD1_e4_68.1	AGTCTTAATGGCAGAAGCTC	gRNA pooled CRISPR screen	CRISPR screen
Epigenetic library	BRD4_BD1_e4_68.2	ATTAAGACTATGTCATCTCC	gRNA pooled CRISPR screen	CRISPR screen
Epigenetic library	BRD4_BD2_e6_148.11	TGATGTCACAGTAGTCGTGT	gRNA pooled CRISPR screen	CRISPR screen
Epigenetic library	BRD4_BD2_e7_130.0	CCGTGAGTACCGTGATGCTC	gRNA pooled CRISPR screen	CRISPR screen
Epigenetic library	BRD4_BD2_e7_130.13	CCTGAGCATCACGGTACTCA	gRNA pooled CRISPR screen	CRISPR screen
Epigenetic library	BRD4_BD2_e7_130.14	CTGAGCATCACGGTACTCAC	gRNA pooled CRISPR screen	CRISPR screen
Epigenetic library	BRD8_BD_e17_77.2	AGCTCTCCATACAAGCATGA	gRNA pooled CRISPR screen	CRISPR screen
Epigenetic library	BRD8_BD_e18_69.0	GTTACAGATGACATAGCACC	gRNA pooled CRISPR screen	CRISPR screen
Epigenetic library	BRD8_BD_e18_69.2	GGTGCTATGTCATCTGTAAC	gRNA pooled CRISPR screen	CRISPR screen
Epigenetic library	BRD8_BD_e18_69.3	TGTCATCTGTAACAGGCTGC	gRNA pooled CRISPR screen	CRISPR screen
Epigenetic library	BRD8_BD_e19_178.3	GGAGATGCAGCGAGATGTCT	gRNA pooled CRISPR screen	CRISPR screen
Epigenetic library	BRD8_BD_e19_178.4	CTGCCATGTGATAGACATCA	gRNA pooled CRISPR screen	CRISPR screen
Epigenetic library	BRD9_BD_e5_145.1	GTCACGGATGCAATTGCTCC	gRNA pooled CRISPR screen	CRISPR screen
Epigenetic library	BRD9_BD_e5_145.7	TTCATGGTGCCAAAATCCAT	gRNA pooled CRISPR screen	CRISPR screen
Epigenetic library	BRD9_BD_e5_145.9	GGAGCAATTGCATCCGTGAC	gRNA pooled CRISPR screen	CRISPR screen
Epigenetic library	BRD9_BD_e6_111.2	GCGAAGAAGATCCTTCACGC	gRNA pooled CRISPR screen	CRISPR screen
Epigenetic library	BRD9_BD_e6_111.4	CTTCGCCAACTTGTAGTACA	gRNA pooled CRISPR screen	CRISPR screen
Epigenetic library	BRD9_BD_e6_111.5	AACTTGTAGTACACGGTATC	gRNA pooled CRISPR screen	CRISPR screen
Epigenetic library	BRDT_BD1_e2_121.3	ATGGCCCTTTCAACGTCCTG	gRNA pooled CRISPR screen	CRISPR screen
Epigenetic library	BRDT_BD1_e2_121.5	AGCATCCACAGGACGTTGAA	gRNA pooled CRISPR screen	CRISPR screen
Epigenetic library	BRDT_BD1_e2_121.6	GCATCCACAGGACGTTGAAA	gRNA pooled CRISPR screen	CRISPR screen
Epigenetic library	BRDT_BD1_e3_138.1	AAATACAATTAAGAAGCGCT	gRNA pooled CRISPR screen	CRISPR screen
Epigenetic library	BRDT_BD1_e3_138.2	GGAGAATAAATATTATGCGA	gRNA pooled CRISPR screen	CRISPR screen
Epigenetic library	BRDT_BD1_e4_68.0	TGGAGATGACATTGTTCTTA	gRNA pooled CRISPR screen	CRISPR screen
Epigenetic library	BRDT_BD1_e4_68.1	ATAAGAACAATGTCATCTCC	gRNA pooled CRISPR screen	CRISPR screen
Epigenetic library	BRDT_BD2_e6_150.1	TCCTGTTGACGTTAATGCTT	gRNA pooled CRISPR screen	CRISPR screen
Epigenetic library	BRDT_BD2_e6_150.6	TGACAACGTCATAGTAGTTA	gRNA pooled CRISPR screen	CRISPR screen
Epigenetic library	BRDT_BD2_e6_150.7	CCCAAAGCATTAACGTCAAC	gRNA pooled CRISPR screen	CRISPR screen
Epigenetic library	BRDT_BD2_e7_129.2	AGATCACGAAGTTGTGACAA	gRNA pooled CRISPR screen	CRISPR screen
Epigenetic library	BRDT_BD2_e7_129.3	ATTGTCACAACTTCGTGATC	gRNA pooled CRISPR screen	CRISPR screen
Epigenetic library	BRDT_BD2_e7_129.4	GTCACAACTTCGTGATCTGG	gRNA pooled CRISPR screen	CRISPR screen
Epigenetic library	BRPF1_BD_e6_118.11	GCTGCTCCAAGGTTTTGCGA	gRNA pooled CRISPR screen	CRISPR screen
Epigenetic library	BRPF1_BD_e6_118.12	GCTCCAAGGTTTTGCGAAGG	gRNA pooled CRISPR screen	CRISPR screen
Epigenetic library	BRPF1_BD_e6_118.5	TCTGTCTGAGGTAACCGAAT	gRNA pooled CRISPR screen	CRISPR screen
Epigenetic library	BRPF1_BD_e7_237.10	GCAGTGCGGCTTCGTGAGCA	gRNA pooled CRISPR screen	CRISPR screen
Epigenetic library	BRPF1_BD_e7_237.5	CTGCCTCAAGTATAACGCCA	gRNA pooled CRISPR screen	CRISPR screen
Epigenetic library	BRPF1_BD_e7_237.9	AGCAGTGCGGCTTCGTGAGC	gRNA pooled CRISPR screen	CRISPR screen
Epigenetic library	BRPF3_BD_e5_95.0	TGTTCTGTTGAGGACAACAC	gRNA pooled CRISPR screen	CRISPR screen
Epigenetic library	BRPF3_BD_e5_95.3	AGAACCAGTCAACTTGAGTG	gRNA pooled CRISPR screen	CRISPR screen
Epigenetic library	BRPF3_BD_e6_190.23	ACTCCTCCAAGGTGCGGTAC	gRNA pooled CRISPR screen	CRISPR screen
Epigenetic library	BRPF3_BD_e6_190.25	CTCCAAGGTGCGGTACAGGT	gRNA pooled CRISPR screen	CRISPR screen
Epigenetic library	BRPF3_BD_e6_190.4	GTCCCACCTGTACCGCACCT	gRNA pooled CRISPR screen	CRISPR screen
Epigenetic library	BRWD1_BD1_e30_74.0	GAATGTGATAGAATTATCAG	gRNA pooled CRISPR screen	CRISPR screen
Epigenetic library	BRWD1_BD1_e31_121.0	CATTCGAATTGTGTAAAGAT	gRNA pooled CRISPR screen	CRISPR screen
Epigenetic library	BRWD1_BD1_e31_121.1	CGAATTGTGTAAAGATCGGT	gRNA pooled CRISPR screen	CRISPR screen
Epigenetic library	BRWD1_BD1_e31_121.3	CTACTACAGTACAGTACTTC	gRNA pooled CRISPR screen	CRISPR screen
Epigenetic library	BRWD1_BD1_e32_126.0	GAGGCTGTCTGCGTTAGTTT	gRNA pooled CRISPR screen	CRISPR screen
Epigenetic library	BRWD1_BD1_e32_126.1	GATCTTGCAATTACACTCTC	gRNA pooled CRISPR screen	CRISPR screen
Epigenetic library	BRWD1_BD1_e32_126.2	CTCAGGTTCGTTAAATGTTC	gRNA pooled CRISPR screen	CRISPR screen
Epigenetic library	BRWD1_BD2_e35_98.1	ATTTAGACAACCTGTTGATT	gRNA pooled CRISPR screen	CRISPR screen
Epigenetic library	BRWD1_BD2_e35_98.2	GGATATTCAACCAAATCAAC	gRNA pooled CRISPR screen	CRISPR screen
Epigenetic library	BRWD1_BD2_e35_98.3	AAATCAACAGGTTGTCTAAA	gRNA pooled CRISPR screen	CRISPR screen
Epigenetic library	BRWD1_BD2_e36_153.0	AGATATTATAGATACCCCAA	gRNA pooled CRISPR screen	CRISPR screen
Epigenetic library	BRWD1_BD2_e36_153.1	ATAGATACCCCAATGGATTT	gRNA pooled CRISPR screen	CRISPR screen
Epigenetic library	BRWD1_BD2_e36_153.5	GTAAGGGAAACTCTAGATGC	gRNA pooled CRISPR screen	CRISPR screen
Epigenetic library	BRWD3_BD_e30_95.10	CCGTTCACATTCTTCGTCTC	gRNA pooled CRISPR screen	CRISPR screen
Epigenetic library	BRWD3_BD_e30_95.8	AGAATGTGAACGGGTTATTC	gRNA pooled CRISPR screen	CRISPR screen
Epigenetic library	BRWD3_BD_e30_95.9	GAATGTGAACGGGTTATTCA	gRNA pooled CRISPR screen	CRISPR screen
Epigenetic library	BRWD3_BD_e31_121.1	CAACTGACCTCAATACCATC	gRNA pooled CRISPR screen	CRISPR screen
Epigenetic library	BRWD3_BD_e31_121.3	ATTTTCAAGTCTCCGCCTGA	gRNA pooled CRISPR screen	CRISPR screen
Epigenetic library	BRWD3_BD_e31_121.4	GTCTCCGCCTGATGGTATTG	gRNA pooled CRISPR screen	CRISPR screen
Epigenetic library	BRWD3_BD_e32_126.2	GCTATATTGAACATAATGCC	gRNA pooled CRISPR screen	CRISPR screen
Epigenetic library	BRWD3_BD_e32_126.3	GATGTCTTACTTCGATTTAT	gRNA pooled CRISPR screen	CRISPR screen
Epigenetic library	BRWD3_BD_e32_126.5	GCTTTAACTATAGGACTGTC	gRNA pooled CRISPR screen	CRISPR screen
Epigenetic library	BRWD3_BD2_e35_105.1	CATTTATGAACGTGAAGACT	gRNA pooled CRISPR screen	CRISPR screen
Epigenetic library	BRWD3_BD2_e35_105.4	AGATCAGCTGGCTGTCGAAA	gRNA pooled CRISPR screen	CRISPR screen
Epigenetic library	BRWD3_BD2_e35_105.5	AGTCTTCACGTTCATAAATG	gRNA pooled CRISPR screen	CRISPR screen
Epigenetic library	BRWD3_BD2_e36_75.0	GATGAATCTTGTTGTCTTTC	gRNA pooled CRISPR screen	CRISPR screen
Epigenetic library	BRWD3_BD2_e37_153.0	AGATGTTATAGATACTCCTG	gRNA pooled CRISPR screen	CRISPR screen
Epigenetic library	BRWD3_BD2_e37_153.10	TTCACAGTGCTGAAGTCCAC	gRNA pooled CRISPR screen	CRISPR screen
Epigenetic library	BRWD3_BD2_e37_153.4	AGGAAACTATGGTAGTCCTC	gRNA pooled CRISPR screen	CRISPR screen
Epigenetic library	BRWD3_BD2_e38_95.0	CAGCAATCCAGAGTCAGAAG	gRNA pooled CRISPR screen	CRISPR screen
Epigenetic library	CARM1_e5_111.13	CTTGGGCGGCAAAAAACGAC	gRNA pooled CRISPR screen	CRISPR screen
Epigenetic library	CARM1_e5_111.6	AGCACGGAAAATCTACGCGG	gRNA pooled CRISPR screen	CRISPR screen
Epigenetic library	CARM1_e5_111.7	ACGGAAAATCTACGCGGTGG	gRNA pooled CRISPR screen	CRISPR screen
Epigenetic library	CARM1_e6_178.1	CAACCTGACGGACCGCATCG	gRNA pooled CRISPR screen	CRISPR screen
Epigenetic library	CARM1_e6_178.13	GCTCTTCAACGAGCGCATGC	gRNA pooled CRISPR screen	CRISPR screen
Epigenetic library	CARM1_e6_178.25	TGACCACGATGCGGTCCGTC	gRNA pooled CRISPR screen	CRISPR screen
Epigenetic library	CECR2_BD_e12_92.0	AGACGTGGTAAAGGCTCACA	gRNA pooled CRISPR screen	CRISPR screen
Epigenetic library	CECR2_BD_e12_92.1	TAAAGGCTCACAAGGATTCC	gRNA pooled CRISPR screen	CRISPR screen
Epigenetic library	CECR2_BD_e12_92.7	GGGGCATAAGATTCATCCAC	gRNA pooled CRISPR screen	CRISPR screen
Epigenetic library	CECR2_BD_e13_127.3	TGGAGGTTTATACTGTACCA	gRNA pooled CRISPR screen	CRISPR screen
Epigenetic library	CECR2_BD_e13_127.7	GGAATTGTCGAAAGTATAAT	gRNA pooled CRISPR screen	CRISPR screen
Epigenetic library	CECR2_BD_e13_127.9	CTTTCGACAATTCCTGAACA	gRNA pooled CRISPR screen	CRISPR screen
Epigenetic library	CECR2_BD_e14_59.0	AGATGTCTGATAATTTAGAG	gRNA pooled CRISPR screen	CRISPR screen
Epigenetic library	CECR2_BD_e14_59.2	TTTAGAGAGGTGTTTCCATC	gRNA pooled CRISPR screen	CRISPR screen
Epigenetic library	CECR2_BD_e14_59.3	CTCTAAATTATCAGACATCT	gRNA pooled CRISPR screen	CRISPR screen
Epigenetic library	CHD1_D_e11_210.0	TTGCATACTCGCTGATGAAA	gRNA pooled CRISPR screen	CRISPR screen
Epigenetic library	CHD1_D_e12_90.0	GGACGCATCATCAGACCAAA	gRNA pooled CRISPR screen	CRISPR screen
Epigenetic library	CHD1_D_e13_135.3	AGTGATAAGGAGACGATGAT	gRNA pooled CRISPR screen	CRISPR screen
Epigenetic library	CHD1_H_e17_72.2	TCTAGATCATTTTAATGCTG	gRNA pooled CRISPR screen	CRISPR screen
Epigenetic library	CHD1_H_e18_150.7	CAGGCTAGAGCCCATCGAAT	gRNA pooled CRISPR screen	CRISPR screen
Epigenetic library	CHD1_H_e18_150.8	AGGCTAGAGCCCATCGAATT	gRNA pooled CRISPR screen	CRISPR screen
Epigenetic library	CHD1L_D_e4_115.1	TGTAACATATGCAGGCGACA	gRNA pooled CRISPR screen	CRISPR screen
Epigenetic library	CHD1L_D_e4_115.7	GTCGCCTGCATATGTTACAC	gRNA pooled CRISPR screen	CRISPR screen
Epigenetic library	CHD1L_D_e6_82.1	TTGTTGTGGATGAAGCTCAC	gRNA pooled CRISPR screen	CRISPR screen
Epigenetic library	CHD1L_H_e10_50.2	ATGCTAGTAGCTTATCCAGC	gRNA pooled CRISPR screen	CRISPR screen
Epigenetic library	CHD1L_H_e11_74.2	CTCTGTAATCCATATAGTCT	gRNA pooled CRISPR screen	CRISPR screen
Epigenetic library	CHD1L_H_e12_111.0	TACAGCTATGAGCGTGTGGA	gRNA pooled CRISPR screen	CRISPR screen
Epigenetic library	CHD1L_H_e13_115.2	GCTGCCAGGGCTCATCGCAT	gRNA pooled CRISPR screen	CRISPR screen
Epigenetic library	CHD2_D_e14_210.7	GGCACCAGAGATTAACGTAG	gRNA pooled CRISPR screen	CRISPR screen
Epigenetic library	CHD2_D_e15_90.0	TGCGTTGAACTTCAATCTTT	gRNA pooled CRISPR screen	CRISPR screen
Epigenetic library	CHD2_D_e16_135.13	GTCATCATTCTTCAACCGAT	gRNA pooled CRISPR screen	CRISPR screen
Epigenetic library	CHD2_H_e19_153.1	GTTGACAAGACTTCGAGAAA	gRNA pooled CRISPR screen	CRISPR screen
Epigenetic library	CHD2_H_e20_72.0	CGTCTGGATGGTTCCATCAA	gRNA pooled CRISPR screen	CRISPR screen
Epigenetic library	CHD2_H_e21_150.10	CAAGCCCGAGCGCATAGAAT	gRNA pooled CRISPR screen	CRISPR screen
Epigenetic library	CHD3_D_e14_79.5	CCTCTACTCACTCTACAAGG	gRNA pooled CRISPR screen	CRISPR screen
Epigenetic library	CHD3_D_e15_201.10	GGTGACATACACGGGTGACA	gRNA pooled CRISPR screen	CRISPR screen
Epigenetic library	CHD3_D_e16_138.12	TGATCAGCTCATACGATGTC	gRNA pooled CRISPR screen	CRISPR screen
Epigenetic library	CHD3_D_e17_63.0	GATCATAAGTTGCTGCTGAC	gRNA pooled CRISPR screen	CRISPR screen
Epigenetic library	CHD3_H_e20_86.3	TCAGCTTTCGCAGCATCTTC	gRNA pooled CRISPR screen	CRISPR screen
Epigenetic library	CHD3_H_e21_118.4	GCGCATCGATGGTGGTATCA	gRNA pooled CRISPR screen	CRISPR screen
Epigenetic library	CHD3_H_e22_125.0	TTCCTCCTGTCCACCCGAGC	gRNA pooled CRISPR screen	CRISPR screen
Epigenetic library	CHD3_H_e23_50.0	TTTAGCCGGGCTCATCGGAT	gRNA pooled CRISPR screen	CRISPR screen
Epigenetic library	CHD4_D_e16_201.15	GAACTCATTCTCTCGGATGA	gRNA pooled CRISPR screen	CRISPR screen
Epigenetic library	CHD4_D_e17_138.8	CTGATTGTTCTTCAGCCGAT	gRNA pooled CRISPR screen	CRISPR screen
Epigenetic library	CHD4_D_e18_55.3	GTGAGTAACCATTCAATACC	gRNA pooled CRISPR screen	CRISPR screen
Epigenetic library	CHD4_H_e22_118.4	AAATACGAACGCATCGATGG	gRNA pooled CRISPR screen	CRISPR screen
Epigenetic library	CHD4_H_e23_125.1	TCTTGCTTTCCACTCGAGCT	gRNA pooled CRISPR screen	CRISPR screen
Epigenetic library	CHD4_H_e24_50.1	TTAGCAGAGCTCACCGGATT	gRNA pooled CRISPR screen	CRISPR screen
Epigenetic library	CHD5_D_e15_201.32	AGGGGCGCGCTAACCAGGTA	gRNA pooled CRISPR screen	CRISPR screen
Epigenetic library	CHD5_D_e16_138.10	CTGGTTGTTCTTGAGGCGGT	gRNA pooled CRISPR screen	CRISPR screen
Epigenetic library	CHD5_D_e17_59.0	GATTACAAGCTGCTGCTGAC	gRNA pooled CRISPR screen	CRISPR screen
Epigenetic library	CHD5_H_e20_95.3	CTGAAGAAACTGCGGGATGA	gRNA pooled CRISPR screen	CRISPR screen
Epigenetic library	CHD5_H_e21_118.17	ACTTGTAGCCTTCGTACTCC	gRNA pooled CRISPR screen	CRISPR screen
Epigenetic library	CHD5_H_e22_125.10	TCATCATCTACGACTCGGAC	gRNA pooled CRISPR screen	CRISPR screen
Epigenetic library	CHD5_H_e23_50.4	TCTTGTTCTGGCCGATGCGG	gRNA pooled CRISPR screen	CRISPR screen
Epigenetic library	CHD6_D_e12_244.11	GGGAGCGGGAGTTCCGGACA	gRNA pooled CRISPR screen	CRISPR screen
Epigenetic library	CHD6_D_e13_177.11	CAAATGTTGTGATGACGACG	gRNA pooled CRISPR screen	CRISPR screen
Epigenetic library	CHD6_H_e16_105.4	GGTAATCTTCTAGGATGTCG	gRNA pooled CRISPR screen	CRISPR screen
Epigenetic library	CHD6_H_e17_196.20	TGGCTTACAGAACCGGTCGA	gRNA pooled CRISPR screen	CRISPR screen
Epigenetic library	CHD6_H_e18_47.3	TCTGGCCTATGCGGTGACAT	gRNA pooled CRISPR screen	CRISPR screen
Epigenetic library	CHD7_D_e16_118.9	GTCCAAGCAGCGCACCATCT	gRNA pooled CRISPR screen	CRISPR screen
Epigenetic library	CHD7_D_e17_196.1	AGGATCGACGGCCGAGTAAG	gRNA pooled CRISPR screen	CRISPR screen
Epigenetic library	CHD7_H_e12_244.14	ATGGGAGTCAAGCTAGTCGT	gRNA pooled CRISPR screen	CRISPR screen
Epigenetic library	CHD7_H_e13_177.11	CATGGAATATTCCGCAGCTC	gRNA pooled CRISPR screen	CRISPR screen
Epigenetic library	CHD8_D_e12_244.18	TCGCTCCCAGTTAGTAATTG	gRNA pooled CRISPR screen	CRISPR screen
Epigenetic library	CHD8_D_e13_177.7	GCGTCAAACTTGTATGCGCC	gRNA pooled CRISPR screen	CRISPR screen
Epigenetic library	CHD8_H_e16_135.0	GGTTCGTTCAGCCGGCAAAC	gRNA pooled CRISPR screen	CRISPR screen
Epigenetic library	CHD8_H_e17_196.3	AGTTAGAGGCAACCTTCGAC	gRNA pooled CRISPR screen	CRISPR screen
Epigenetic library	CHD8_H_e18_52.3	CAATTCGATGACATCGTGCC	gRNA pooled CRISPR screen	CRISPR screen
Epigenetic library	CHD9_D_e12_244.8	GTGGACTGATATTAACGTTG	gRNA pooled CRISPR screen	CRISPR screen
Epigenetic library	CHD9_D_e13_177.3	GAGAGCTTAATGCAATTGAA	gRNA pooled CRISPR screen	CRISPR screen
Epigenetic library	CHD9_H_e16_135.3	GGTTCGTTGCCTTGACATTC	gRNA pooled CRISPR screen	CRISPR screen
Epigenetic library	CHD9_H_e17_196.11	ACCCACCAGCTCGGGTACAC	gRNA pooled CRISPR screen	CRISPR screen
Epigenetic library	CHD9_H_e18_50.2	CAATTCTGTGGCAACGAGCT	gRNA pooled CRISPR screen	CRISPR screen
Epigenetic library	CLOCK_e21_210.10	TCTGGTTAGTAGGAACAACT	gRNA pooled CRISPR screen	CRISPR screen
Epigenetic library	CLOCK_e21_210.12	TATTTATAGGTGCAAGTTGC	gRNA pooled CRISPR screen	CRISPR screen
Epigenetic library	CLOCK_e21_210.3	GGTTCCGTTCAACTTTCTTC	gRNA pooled CRISPR screen	CRISPR screen
Epigenetic library	CLOCK_e22_203.13	TGGACCATGCTTCCGGCTGC	gRNA pooled CRISPR screen	CRISPR screen
Epigenetic library	CLOCK_e22_203.2	AGCCCCACTGTATAACACTA	gRNA pooled CRISPR screen	CRISPR screen
Epigenetic library	CLOCK_e22_203.5	TGCAGTAACTACATTCACTC	gRNA pooled CRISPR screen	CRISPR screen
Epigenetic library	CLOCK_e23_256.10	GTAAAAATTGTTGCGGTGGC	gRNA pooled CRISPR screen	CRISPR screen
Epigenetic library	CLOCK_e23_256.17	TGGCCCATAAGCATAGTACT	gRNA pooled CRISPR screen	CRISPR screen
Epigenetic library	CLOCK_e23_256.6	TAGTACTATGCTTATGGGCC	gRNA pooled CRISPR screen	CRISPR screen
Epigenetic library	CREBBP_BD_e17_107.0	CCTAGAAGCACTGTATCGAC	gRNA pooled CRISPR screen	CRISPR screen
Epigenetic library	CREBBP_BD_e17_107.5	GGATCTACAGGCTGCCGGAA	gRNA pooled CRISPR screen	CRISPR screen
Epigenetic library	CREBBP_BD_e17_107.6	TGCCGGAAAGGTAATGACTC	gRNA pooled CRISPR screen	CRISPR screen
Epigenetic library	CREBBP_BD_e18_210.14	GACGTCGTCCACGTACTGCC	gRNA pooled CRISPR screen	CRISPR screen
Epigenetic library	CREBBP_BD_e18_210.15	ACGTCGTCCACGTACTGCCA	gRNA pooled CRISPR screen	CRISPR screen
Epigenetic library	CREBBP_BD_e18_210.7	GGCAGTACGTGGACGACGTC	gRNA pooled CRISPR screen	CRISPR screen
Epigenetic library	CREBBP_e25_147.2	TTTTGAGGAAATTGACGGCG	gRNA pooled CRISPR screen	CRISPR screen
Epigenetic library	CREBBP_e25_147.7	AACAGAGCTTTGGTTCGATA	gRNA pooled CRISPR screen	CRISPR screen
Epigenetic library	CREBBP_e25_147.8	ACAGAGCTTTGGTTCGATAT	gRNA pooled CRISPR screen	CRISPR screen
Epigenetic library	CREBBP_e26_114.7	TCTCATGGTAAACGGCTGTG	gRNA pooled CRISPR screen	CRISPR screen
Epigenetic library	CREBBP_e26_114.8	CATGGTAAACGGCTGTGCGG	gRNA pooled CRISPR screen	CRISPR screen
Epigenetic library	CREBBP_e26_114.9	ACGGCTGTGCGGAGGCAACG	gRNA pooled CRISPR screen	CRISPR screen
Epigenetic library	CREBBP_e27_166.2	ACCCAAGCCAAAACGACTGC	gRNA pooled CRISPR screen	CRISPR screen
Epigenetic library	CREBBP_e27_166.7	TACCACTCCTGCAGTCGTTT	gRNA pooled CRISPR screen	CRISPR screen
Epigenetic library	CREBBP_e27_166.8	CTCCTGCAGTCGTTTTGGCT	gRNA pooled CRISPR screen	CRISPR screen
Epigenetic library	CREBBP_e28_168.12	TTCAAAATAGGGCAGTTCCT	gRNA pooled CRISPR screen	CRISPR screen
Epigenetic library	CREBBP_e28_168.2	AAGGAACTGCCCTATTTTGA	gRNA pooled CRISPR screen	CRISPR screen
Epigenetic library	CREBBP_e28_168.9	ATGCTCTCTTCTAACACATT	gRNA pooled CRISPR screen	CRISPR screen
Epigenetic library	CREBBP_e29_162.10	TTGGACACGTTGGGCATGCT	gRNA pooled CRISPR screen	CRISPR screen
Epigenetic library	CREBBP_e29_162.7	GGACAGGTCATTGGACACGT	gRNA pooled CRISPR screen	CRISPR screen
Epigenetic library	CREBBP_e29_162.8	GACAGGTCATTGGACACGTT	gRNA pooled CRISPR screen	CRISPR screen
Epigenetic library	DOT1L_e6_95.2	CGTCGAGAAAGCAGACATCC	gRNA pooled CRISPR screen	CRISPR screen
Epigenetic library	DOT1L_e6_95.3	AGACATCCCGGCCAAGTATG	gRNA pooled CRISPR screen	CRISPR screen
Epigenetic library	DOT1L_e6_95.7	CAGCAACCTGGAGCACGACC	gRNA pooled CRISPR screen	CRISPR screen
Epigenetic library	DOT1L_e7_63.0	TGGACCGCGAGTTCAGGAAG	gRNA pooled CRISPR screen	CRISPR screen
Epigenetic library	DOT1L_e7_63.3	TCATCCACTTCCTGAACTCG	gRNA pooled CRISPR screen	CRISPR screen
Epigenetic library	DOT1L_e7_63.4	CTTCCTGAACTCGCGGTCCA	gRNA pooled CRISPR screen	CRISPR screen
Epigenetic library	DOT1L_e8_56.0	GCGATTTCCTCTCAGAAGAG	gRNA pooled CRISPR screen	CRISPR screen
Epigenetic library	DOT1L_e8_56.1	ATTTCCTCTCAGAAGAGTGG	gRNA pooled CRISPR screen	CRISPR screen
Epigenetic library	DOT1L_e8_56.3	GCTCCCTCCACTCTTCTGAG	gRNA pooled CRISPR screen	CRISPR screen
Epigenetic library	DOT1L_e9_80.5	GGAGCGGTTTGCAAACATGA	gRNA pooled CRISPR screen	CRISPR screen
Epigenetic library	DOT1L_e9_80.7	TTCAGCTGGTGATCCACCTC	gRNA pooled CRISPR screen	CRISPR screen
Epigenetic library	DOT1L_e9_80.8	GTGATCCACCTCAGGACCAA	gRNA pooled CRISPR screen	CRISPR screen
Epigenetic library	EHMT1_e24_87.1	GCTGCAGCTCTACCGGACGC	gRNA pooled CRISPR screen	CRISPR screen
Epigenetic library	EHMT1_e24_87.2	GCTCTACCGGACGCGGGACA	gRNA pooled CRISPR screen	CRISPR screen
Epigenetic library	EHMT1_e24_87.3	CTCTACCGGACGCGGGACAT	gRNA pooled CRISPR screen	CRISPR screen
Epigenetic library	EHMT1_e25_79.0	CTCAGAAGCCGACGTTCGAG	gRNA pooled CRISPR screen	CRISPR screen
Epigenetic library	EHMT1_e25_79.1	AGAATCTTCCTCTCGAACGT	gRNA pooled CRISPR screen	CRISPR screen
Epigenetic library	EHMT1_e26_176.0	AGGTTTACTGCATCGACGCG	gRNA pooled CRISPR screen	CRISPR screen
Epigenetic library	EHMT1_e26_176.1	TGCATCGACGCGCGGTTCTA	gRNA pooled CRISPR screen	CRISPR screen
Epigenetic library	EHMT1_e26_176.2	GCATCGACGCGCGGTTCTAC	gRNA pooled CRISPR screen	CRISPR screen
Epigenetic library	EHMT2_e23_87.1	CTCTACCGAACAGCCAAGAT	gRNA pooled CRISPR screen	CRISPR screen
Epigenetic library	EHMT2_e23_87.10	TCGCAGATGAAGGTCCCCTG	gRNA pooled CRISPR screen	CRISPR screen
Epigenetic library	EHMT2_e23_87.11	CGCAGATGAAGGTCCCCTGT	gRNA pooled CRISPR screen	CRISPR screen
Epigenetic library	EHMT2_e24_79.0	GGAGCTGATCTCTGATGCTG	gRNA pooled CRISPR screen	CRISPR screen
Epigenetic library	EHMT2_e25_176.13	AGGCGATGCGTGGAAATCGC	gRNA pooled CRISPR screen	CRISPR screen
Epigenetic library	EHMT2_e25_176.4	AGTTCCCGAGACATCCGGAC	gRNA pooled CRISPR screen	CRISPR screen
Epigenetic library	EHMT2_e25_176.5	GTTCCCGAGACATCCGGACT	gRNA pooled CRISPR screen	CRISPR screen
Epigenetic library	ELP3_e13_81.0	GTACGAGAGCTGCATGTGTA	gRNA pooled CRISPR screen	CRISPR screen
Epigenetic library	ELP3_e13_81.1	TACGAGAGCTGCATGTGTAT	gRNA pooled CRISPR screen	CRISPR screen
Epigenetic library	ELP3_e13_81.8	CACATGCAGCTCTCGTACTA	gRNA pooled CRISPR screen	CRISPR screen
Epigenetic library	ELP3_e14_82.0	ATTTGGCATGCTGCTGATGG	gRNA pooled CRISPR screen	CRISPR screen
Epigenetic library	ELP3_e14_82.4	CTAGAGAAGAACATGGGTCT	gRNA pooled CRISPR screen	CRISPR screen
Epigenetic library	ELP3_e15_58.1	AAGATCGGCTACAGATTACA	gRNA pooled CRISPR screen	CRISPR screen
Epigenetic library	ELP3_e15_58.2	GATCTTTCTATAATAATTCC	gRNA pooled CRISPR screen	CRISPR screen
Epigenetic library	EP300_BD_e17_111.2	TTTGGAGGCACTTTACCGTC	gRNA pooled CRISPR screen	CRISPR screen
Epigenetic library	EP300_BD_e17_111.6	AGGGTCCACAGGTTGACGAA	gRNA pooled CRISPR screen	CRISPR screen
Epigenetic library	EP300_BD_e17_111.7	GGGTCCACAGGTTGACGAAA	gRNA pooled CRISPR screen	CRISPR screen
Epigenetic library	EP300_BD_e18_196.14	AATATCATCGACATACTGCC	gRNA pooled CRISPR screen	CRISPR screen
Epigenetic library	EP300_BD_e18_196.15	ATATCATCGACATACTGCCA	gRNA pooled CRISPR screen	CRISPR screen
Epigenetic library	EP300_BD_e18_196.5	GGCAGTATGTCGATGATATT	gRNA pooled CRISPR screen	CRISPR screen
Epigenetic library	EP300_e25_147.10	AAGAGGGCTTTGGTTCGGTA	gRNA pooled CRISPR screen	CRISPR screen
Epigenetic library	EP300_e25_147.11	GGCTTTGGTTCGGTATGGAA	gRNA pooled CRISPR screen	CRISPR screen
Epigenetic library	EP300_e25_147.3	GGCATGCATGTTCAAGAGTA	gRNA pooled CRISPR screen	CRISPR screen
Epigenetic library	EP300_e26_114.0	TCTTCCGTCCTAAATGCTTG	gRNA pooled CRISPR screen	CRISPR screen
Epigenetic library	EP300_e26_114.5	CAGTCCTCAAGCATTTAGGA	gRNA pooled CRISPR screen	CRISPR screen
Epigenetic library	EP300_e26_114.6	GGAAGAAATGAACACTATCG	gRNA pooled CRISPR screen	CRISPR screen
Epigenetic library	EP300_e27_166.3	ACCCAAGCCCAAGCGACTGC	gRNA pooled CRISPR screen	CRISPR screen
Epigenetic library	EP300_e27_166.6	GTACCATTCCTGCAGTCGCT	gRNA pooled CRISPR screen	CRISPR screen
Epigenetic library	EP300_e27_166.7	TACCATTCCTGCAGTCGCTT	gRNA pooled CRISPR screen	CRISPR screen
Epigenetic library	EP300_e28_165.12	CAGAAATCACCCTCGAAATA	gRNA pooled CRISPR screen	CRISPR screen
Epigenetic library	EP300_e28_165.2	AAGGAATTGCCTTATTTCGA	gRNA pooled CRISPR screen	CRISPR screen
Epigenetic library	EP300_e28_165.4	TGATTTCTGGCCCAATGTTC	gRNA pooled CRISPR screen	CRISPR screen
Epigenetic library	EP300_e29_162.10	GTTAGATACATTGGGCATCC	gRNA pooled CRISPR screen	CRISPR screen
Epigenetic library	EP300_e29_162.8	TGAGAGGTCGTTAGATACAT	gRNA pooled CRISPR screen	CRISPR screen
Epigenetic library	EP300_e29_162.9	GAGAGGTCGTTAGATACATT	gRNA pooled CRISPR screen	CRISPR screen
Epigenetic library	EP400_D_e14_86.4	GCCCACCTAGCTTGTAACGA	gRNA pooled CRISPR screen	CRISPR screen
Epigenetic library	EP400_D_e15_137.3	GAATTGAAACGTTGGTGTCC	gRNA pooled CRISPR screen	CRISPR screen
Epigenetic library	EP400_D_e16_170.3	CCGCCTTCACACGAGTGCGC	gRNA pooled CRISPR screen	CRISPR screen
Epigenetic library	EP400_H_e28_170.6	CATCGATTCTTACATAGGTG	gRNA pooled CRISPR screen	CRISPR screen
Epigenetic library	EP400_H_e29_190.15	CGACGGTGTCCGCCTCTACA	gRNA pooled CRISPR screen	CRISPR screen
Epigenetic library	ERCC6_D_e7_105.7	TACAGCAAGATCAGGACTCG	gRNA pooled CRISPR screen	CRISPR screen
Epigenetic library	ERCC6_D_e8_136.9	AGAATTGCCACTCTGAACGG	gRNA pooled CRISPR screen	CRISPR screen
Epigenetic library	ERCC6_D_e9_171.1	CTCCTACATTCGATTGATGC	gRNA pooled CRISPR screen	CRISPR screen
Epigenetic library	ERCC6_H_e13_105.0	TTGGGTACTGGAAACGTTCT	gRNA pooled CRISPR screen	CRISPR screen
Epigenetic library	ERCC6_H_e14_111.2	TCATTGTATCTCGTAATCAG	gRNA pooled CRISPR screen	CRISPR screen
Epigenetic library	ERCC6_H_e15_120.3	TTTCTTCTGACCACGCGGGT	gRNA pooled CRISPR screen	CRISPR screen
Epigenetic library	ERCC6_H_e16_52.2	CTATTCTCCATGCTCGCTCC	gRNA pooled CRISPR screen	CRISPR screen
Epigenetic library	EZH1_e17_96.2	CCCCCTCTGATGTGGCCGGA	gRNA pooled CRISPR screen	CRISPR screen
Epigenetic library	EZH1_e17_96.3	CCCCTCTGATGTGGCCGGAT	gRNA pooled CRISPR screen	CRISPR screen
Epigenetic library	EZH1_e17_96.5	CGGATGGGGCACCTTCATAA	gRNA pooled CRISPR screen	CRISPR screen
Epigenetic library	EZH1_e18_82.0	CAGGATGAGGCTGATCGACG	gRNA pooled CRISPR screen	CRISPR screen
Epigenetic library	EZH1_e18_82.1	TGAGGCTGATCGACGCGGAA	gRNA pooled CRISPR screen	CRISPR screen
Epigenetic library	EZH1_e19_81.0	ATTTTGTAGTGGATGCTACT	gRNA pooled CRISPR screen	CRISPR screen
Epigenetic library	EZH1_e19_81.1	GTAGTGGATGCTACTCGGAA	gRNA pooled CRISPR screen	CRISPR screen
Epigenetic library	EZH1_e20_85.1	GTGAATGGAGACCATCGGAT	gRNA pooled CRISPR screen	CRISPR screen
Epigenetic library	EZH1_e20_85.2	TGAATGGAGACCATCGGATT	gRNA pooled CRISPR screen	CRISPR screen
Epigenetic library	EZH1_e20_85.7	TGGCAAAGATCCCAATCCGA	gRNA pooled CRISPR screen	CRISPR screen
Epigenetic library	EZH2_e16_96.1	CTGGCACCATCTGACGTGGC	gRNA pooled CRISPR screen	CRISPR screen
Epigenetic library	EZH2_e16_96.2	CACCATCTGACGTGGCAGGC	gRNA pooled CRISPR screen	CRISPR screen
Epigenetic library	EZH2_e16_96.8	CCCCAGCCTGCCACGTCAGA	gRNA pooled CRISPR screen	CRISPR screen
Epigenetic library	EZH2_e19_85.3	AAAACAGCTCTTCGCCAGTC	gRNA pooled CRISPR screen	CRISPR screen
Epigenetic library	GCN5_e11_127.10	TGCTGTCACCTCGAATGAGC	gRNA pooled CRISPR screen	CRISPR screen
Epigenetic library	GCN5_e11_127.16	GACCCGCCCATCCTTGATCA	gRNA pooled CRISPR screen	CRISPR screen
Epigenetic library	GCN5_e11_127.5	ATCAAGGATGGGCGGGTCAT	gRNA pooled CRISPR screen	CRISPR screen
Epigenetic library	GCN5_e12_59.0	CCACCTGATGAACCACCTGA	gRNA pooled CRISPR screen	CRISPR screen
Epigenetic library	GCN5_e12_59.1	GCTTGATGTGATACTCCTTC	gRNA pooled CRISPR screen	CRISPR screen
Epigenetic library	GCN5_e12_59.4	CCTTCAGGTGGTTCATCAGG	gRNA pooled CRISPR screen	CRISPR screen
Epigenetic library	GTF3C4_e3_131.0	GCCATTCACAGATCGCAAAC	gRNA pooled CRISPR screen	CRISPR screen
Epigenetic library	GTF3C4_e3_131.3	GCCTGTTTGCGATCTGTGAA	gRNA pooled CRISPR screen	CRISPR screen
Epigenetic library	GTF3C4_e3_131.4	TTACACAAACTACAGTGCTC	gRNA pooled CRISPR screen	CRISPR screen
Epigenetic library	GTF3C4_e4_89.2	GATGCCGGGCAATGCTGTCA	gRNA pooled CRISPR screen	CRISPR screen
Epigenetic library	GTF3C4_e4_89.5	ATATCAAACTCTGGCAGGAC	gRNA pooled CRISPR screen	CRISPR screen
Epigenetic library	GTF3C4_e4_89.6	CAAACTCTGGCAGGACTGGT	gRNA pooled CRISPR screen	CRISPR screen
Epigenetic library	HAT1_e3_76.0	GAGTATACCCATCAACTCTT	gRNA pooled CRISPR screen	CRISPR screen
Epigenetic library	HAT1_e3_76.1	AGTATACCCATCAACTCTTT	gRNA pooled CRISPR screen	CRISPR screen
Epigenetic library	HAT1_e3_76.3	AAGAGTTGATGGGTATACTC	gRNA pooled CRISPR screen	CRISPR screen
Epigenetic library	HAT1_e4_121.2	ATCCTGTTATACTATATTGC	gRNA pooled CRISPR screen	CRISPR screen
Epigenetic library	HAT1_e4_121.4	CAACACGGAACATTGTTGAC	gRNA pooled CRISPR screen	CRISPR screen
Epigenetic library	HAT1_e4_121.5	TACCAGCAATATAGTATAAC	gRNA pooled CRISPR screen	CRISPR screen
Epigenetic library	HAT1_e5_180.0	ATTAGACAAATCATTCCACC	gRNA pooled CRISPR screen	CRISPR screen
Epigenetic library	HAT1_e5_180.4	TACTCAGTTCTCAGTCCAAC	gRNA pooled CRISPR screen	CRISPR screen
Epigenetic library	HAT1_e5_180.9	GTATGAAGTAAGGTTCCGAA	gRNA pooled CRISPR screen	CRISPR screen
Epigenetic library	HAT1_e6_73.0	GCTTTCGAGAATATCATGAA	gRNA pooled CRISPR screen	CRISPR screen
Epigenetic library	HAT1_e6_73.1	GGCTTCAGACCTTTTTGATG	gRNA pooled CRISPR screen	CRISPR screen
Epigenetic library	HBO1_e13_147.4	TTATAAGCTATCGCAGTTAC	gRNA pooled CRISPR screen	CRISPR screen
Epigenetic library	HBO1_e14_107.2	TCAGATGCTCAAATACTGGA	gRNA pooled CRISPR screen	CRISPR screen
Epigenetic library	HBO1_e14_107.4	TCCAGTATTTGAGCATCTGA	gRNA pooled CRISPR screen	CRISPR screen
Epigenetic library	HBO1_e9_192.3	GCCGCTATGAGCTTGATACC	gRNA pooled CRISPR screen	CRISPR screen
Epigenetic library	HBO1_e9_192.8	TGTGCCGGCGGAGTATCGTT	gRNA pooled CRISPR screen	CRISPR screen
Epigenetic library	HDAC1_e2_113.6	TGAGTCATGCGGATTCGGTG	gRNA pooled CRISPR screen	CRISPR screen
Epigenetic library	HDAC1_e3_118.4	CGACATGTTATCTGGACGGA	gRNA pooled CRISPR screen	CRISPR screen
Epigenetic library	HDAC1_e4_75.0	GAGGACTGTCCAGTATTCGA	gRNA pooled CRISPR screen	CRISPR screen
Epigenetic library	HDAC1_e5_139.9	TTACGTCAATGATATCGTCT	gRNA pooled CRISPR screen	CRISPR screen
Epigenetic library	HDAC1_e6_142.2	TATTCACCATGGTGACGGCG	gRNA pooled CRISPR screen	CRISPR screen
Epigenetic library	HDAC1_e7_93.0	GTTAACTACCCGCTCCGAGA	gRNA pooled CRISPR screen	CRISPR screen
Epigenetic library	HDAC1_e8_109.7	TCCCTATCTGGGGATCGGTT	gRNA pooled CRISPR screen	CRISPR screen
Epigenetic library	HDAC1_e9_140.6	TTCGTAACGTTGCCCGGTGC	gRNA pooled CRISPR screen	CRISPR screen
Epigenetic library	HDAC10_e10_90.12	GTGGGCGAAGCACTCTGGCG	gRNA pooled CRISPR screen	CRISPR screen
Epigenetic library	HDAC10_e11_107.3	ATGACAGTACAGACGCTGCT	gRNA pooled CRISPR screen	CRISPR screen
Epigenetic library	HDAC10_e5_105.11	ACCCGTTGGCAGCCGCCCTC	gRNA pooled CRISPR screen	CRISPR screen
Epigenetic library	HDAC10_e6_69.8	GCACATCCCAGTCCACGACG	gRNA pooled CRISPR screen	CRISPR screen
Epigenetic library	HDAC10_e7_127.17	CCCATGCTCATAGCGGTGCC	gRNA pooled CRISPR screen	CRISPR screen
Epigenetic library	HDAC10_e8_66.0	GATGGGAAACGCTGACTACG	gRNA pooled CRISPR screen	CRISPR screen
Epigenetic library	HDAC10_e9_60.4	AGGATTTGACTCAGCCATCG	gRNA pooled CRISPR screen	CRISPR screen
Epigenetic library	HDAC11_e3_101.12	GCCTCGTGTGCACCACCAGC	gRNA pooled CRISPR screen	CRISPR screen
Epigenetic library	HDAC11_e4_117.8	TCCTCCTGTCTGGGTCCGAA	gRNA pooled CRISPR screen	CRISPR screen
Epigenetic library	HDAC11_e5_43.3	GCGAGGCTGGGCCATCAACG	gRNA pooled CRISPR screen	CRISPR screen
Epigenetic library	HDAC11_e6_77.6	GGCGAGCGTGATGTCCGCAT	gRNA pooled CRISPR screen	CRISPR screen
Epigenetic library	HDAC11_e7_63.4	AAGATCAATGATGGTAGCCC	gRNA pooled CRISPR screen	CRISPR screen
Epigenetic library	HDAC11_e8_97.1	CGACAAGCGTGTGTACATCA	gRNA pooled CRISPR screen	CRISPR screen
Epigenetic library	HDAC11_e9_118.3	TCCGGATGGTCCGTGGCCGC	gRNA pooled CRISPR screen	CRISPR screen
Epigenetic library	HDAC2_e5_139.3	GATATGGCTGTTAATTGGGC	gRNA pooled CRISPR screen	CRISPR screen
Epigenetic library	HDAC2_e6_140.2	TACAACAGATCGTGTAATGA	gRNA pooled CRISPR screen	CRISPR screen
Epigenetic library	HDAC2_e7_93.1	GGTATAGATGATGAGTCATA	gRNA pooled CRISPR screen	CRISPR screen
Epigenetic library	HDAC2_e8_109.3	CTCATTATCTGGTGATAGAC	gRNA pooled CRISPR screen	CRISPR screen
Epigenetic library	HDAC2_e9_140.4	TCCGTAATGTTGCTCGATGT	gRNA pooled CRISPR screen	CRISPR screen
Epigenetic library	HDAC3_e10_65.1	TCTCTGGGCTGTGATCGATT	gRNA pooled CRISPR screen	CRISPR screen
Epigenetic library	HDAC3_e11_90.1	AATATCCCTCTACTCGTGCT	gRNA pooled CRISPR screen	CRISPR screen
Epigenetic library	HDAC3_e6_56.1	CGACATTGTGATTGGCATCC	gRNA pooled CRISPR screen	CRISPR screen
Epigenetic library	HDAC3_e7_134.16	TGTCAATGTAGAGCACCCGA	gRNA pooled CRISPR screen	CRISPR screen
Epigenetic library	HDAC3_e8_81.4	GGTCATCAATGCCATCCCGC	gRNA pooled CRISPR screen	CRISPR screen
Epigenetic library	HDAC3_e9_74.6	CTACCTGGTTGATAACCGGC	gRNA pooled CRISPR screen	CRISPR screen
Epigenetic library	HDAC4_e19_56.3	TGGGCGTGCTCTCCTCCGCA	gRNA pooled CRISPR screen	CRISPR screen
Epigenetic library	HDAC4_e20_88.1	CTACTTCAACTCCGTGGCCG	gRNA pooled CRISPR screen	CRISPR screen
Epigenetic library	HDAC4_e21_120.2	CCCTCCACCGCTACGACGAT	gRNA pooled CRISPR screen	CRISPR screen
Epigenetic library	HDAC4_e22_98.4	CATGGCTTTCACCGGCGGCC	gRNA pooled CRISPR screen	CRISPR screen
Epigenetic library	HDAC4_e23_119.4	GTCATCAGGCTTCGATGCCG	gRNA pooled CRISPR screen	CRISPR screen
Epigenetic library	HDAC5_e20_56.2	TGGCTGTGGATTCCTCGGCG	gRNA pooled CRISPR screen	CRISPR screen
Epigenetic library	HDAC5_e21_88.3	CGTGGGCAAGGTCCTCATCG	gRNA pooled CRISPR screen	CRISPR screen
Epigenetic library	HDAC5_e22_120.11	GGTCATTGTAGAACGCCTGC	gRNA pooled CRISPR screen	CRISPR screen
Epigenetic library	HDAC5_e23_97.7	GGACCCCCCCATTGGAGACG	gRNA pooled CRISPR screen	CRISPR screen
Epigenetic library	HDAC5_e24_119.10	CATCAAACCCGGCGGAGACT	gRNA pooled CRISPR screen	CRISPR screen
Epigenetic library	HDAC5_e25_134.18	CACAGATGGCGGTCAAGTCA	gRNA pooled CRISPR screen	CRISPR screen
Epigenetic library	HDAC6_a1_e10_69.4	GCACATCCCAATCTACGATA	gRNA pooled CRISPR screen	CRISPR screen
Epigenetic library	HDAC6_a1_e11_127.22	ACCTACCCTGCTCGTAGCGG	gRNA pooled CRISPR screen	CRISPR screen
Epigenetic library	HDAC6_a1_e12_66.0	CGACTGGCAGCAGGACGTGC	gRNA pooled CRISPR screen	CRISPR screen
Epigenetic library	HDAC6_a1_e13_60.3	CTGGATTTGATGCCCTGCAA	gRNA pooled CRISPR screen	CRISPR screen
Epigenetic library	HDAC6_a1_e14_90.1	AGATGGCCGCCACTCCGGCA	gRNA pooled CRISPR screen	CRISPR screen
Epigenetic library	HDAC6_a1_e8_98.7	AGGCTGGTGGATGCGGTCCT	gRNA pooled CRISPR screen	CRISPR screen
Epigenetic library	HDAC6_a1_e9_105.4	CTCAACAGAAACACCGCATC	gRNA pooled CRISPR screen	CRISPR screen
Epigenetic library	HDAC6_a2_e20_134.7	GGGCATGCCCACTGATAGTC	gRNA pooled CRISPR screen	CRISPR screen
Epigenetic library	HDAC6_a2_e21_69.4	GCTGAGTTCCATTACCGTGG	gRNA pooled CRISPR screen	CRISPR screen
Epigenetic library	HDAC6_a2_e22_193.13	CACAGGCTTCACCGTCAACG	gRNA pooled CRISPR screen	CRISPR screen
Epigenetic library	HDAC6_a2_e23_150.7	GCTGCACGGGGGGATCCGCT	gRNA pooled CRISPR screen	CRISPR screen
Epigenetic library	HDAC6_a2_e24_175.10	AGCTGCGCCAGTATCTGCGA	gRNA pooled CRISPR screen	CRISPR screen
Epigenetic library	HDAC7_e14_134.17	TGGATGCGGCCGGCGTGCTC	gRNA pooled CRISPR screen	CRISPR screen
Epigenetic library	HDAC7_e15_121.13	TGAGCGGGTTGGTGCCGTAG	gRNA pooled CRISPR screen	CRISPR screen
Epigenetic library	HDAC7_e16_50.6	TCACAAACATCCGCTGTGCC	gRNA pooled CRISPR screen	CRISPR screen
Epigenetic library	HDAC7_e17_108.0	ATTCCTCCAATGCAGCCCGC	gRNA pooled CRISPR screen	CRISPR screen
Epigenetic library	HDAC7_e18_56.0	TTCGCTGTGGTGCGGCCCCC	gRNA pooled CRISPR screen	CRISPR screen
Epigenetic library	HDAC7_e19_88.1	ACTCAGTGGCCATCGCCTGC	gRNA pooled CRISPR screen	CRISPR screen
Epigenetic library	HDAC7_e20_120.12	GCCGTCGTCATGGCGATGCA	gRNA pooled CRISPR screen	CRISPR screen
Epigenetic library	HDAC7_e21_98.10	AGGTCTGGACCCCCCCATGG	gRNA pooled CRISPR screen	CRISPR screen
Epigenetic library	HDAC7_e22_119.18	TGGAGAGAACTCTCGGGCGA	gRNA pooled CRISPR screen	CRISPR screen
Epigenetic library	HDAC8_e3_131.7	CATCCGGACTCCATAGAATA	gRNA pooled CRISPR screen	CRISPR screen
Epigenetic library	HDAC8_e4_142.12	CTTTGCACATTCCGTCAATC	gRNA pooled CRISPR screen	CRISPR screen
Epigenetic library	HDAC8_e5_113.2	TGGGAATATTACGATTGCGA	gRNA pooled CRISPR screen	CRISPR screen
Epigenetic library	HDAC8_e6_78.4	CAGGGACACGGTCATGACTT	gRNA pooled CRISPR screen	CRISPR screen
Epigenetic library	HDAC8_e7_109.1	GACGTGTCTGATGTTGGCCT	gRNA pooled CRISPR screen	CRISPR screen
Epigenetic library	HDAC8_e8_173.14	GTGTTGCCAACTGCCATTGA	gRNA pooled CRISPR screen	CRISPR screen
Epigenetic library	HDAC9_e17_56.1	CTGTGGATTCTTCAGCGTGA	gRNA pooled CRISPR screen	CRISPR screen
Epigenetic library	HDAC9_e19_120.1	TCACTCCATCGCTATGATGA	gRNA pooled CRISPR screen	CRISPR screen
Epigenetic library	HDAC9_e19_120.7	AGTTCCCTTCATCATAGCGA	gRNA pooled CRISPR screen	CRISPR screen
Epigenetic library	HDAC9_e20_98.7	AAGGTACTCAACATCTCCCA	gRNA pooled CRISPR screen	CRISPR screen
Epigenetic library	HDAC9_e21_119.13	GCAGATACTAAGACCATGTC	gRNA pooled CRISPR screen	CRISPR screen
Epigenetic library	HDAC9_e22_134.4	CGTGTGGTGTTGGCTCTAGA	gRNA pooled CRISPR screen	CRISPR screen
Epigenetic library	HELLS_D_e10_144.9	TCAAATGACGTGATTACCAC	gRNA pooled CRISPR screen	CRISPR screen
Epigenetic library	HELLS_D_e11_135.2	ATATGAAGTGCCGTCTAATC	gRNA pooled CRISPR screen	CRISPR screen
Epigenetic library	HELLS_D_e9_190.7	GTCTACACTTCCTAACTGGA	gRNA pooled CRISPR screen	CRISPR screen
Epigenetic library	HELLS_H_e18_120.2	TCAGAGATTTCAACTTCAGC	gRNA pooled CRISPR screen	CRISPR screen
Epigenetic library	HELLS_H_e19_117.1	TTCTTAGTGAGTACACGAGC	gRNA pooled CRISPR screen	CRISPR screen
Epigenetic library	HELLS_H_e20_73.0	GAACCCCCAGTCGGATCTTC	gRNA pooled CRISPR screen	CRISPR screen
Epigenetic library	HIF1AN_e2_251.15	TGGACCTCGGCTTAAAGTTC	gRNA pooled CRISPR screen	CRISPR screen
Epigenetic library	HIF1AN_e2_251.26	TTTGTGTCGGTCAGCACCAC	gRNA pooled CRISPR screen	CRISPR screen
Epigenetic library	HIF1AN_e2_251.6	ACTTTAAGCCGAGGTCCAAC	gRNA pooled CRISPR screen	CRISPR screen
Epigenetic library	HIF1AN_e3_149.1	CAAACGCTCAATGACACTGT	gRNA pooled CRISPR screen	CRISPR screen
Epigenetic library	HIF1AN_e4_146.7	TAGAGGCACTCGAACTGATC	gRNA pooled CRISPR screen	CRISPR screen
Epigenetic library	HIF1AN_e4_146.8	AGGCACTCGAACTGATCCGG	gRNA pooled CRISPR screen	CRISPR screen
Epigenetic library	HIF1AN_e4_146.9	GGCACTCGAACTGATCCGGA	gRNA pooled CRISPR screen	CRISPR screen
Epigenetic library	HLTF_D_e15_144.6	GCCGGTTCTCTAATACGATC	gRNA pooled CRISPR screen	CRISPR screen
Epigenetic library	HLTF_D_e16_139.7	CTGAGCATTTGGATTTCGTA	gRNA pooled CRISPR screen	CRISPR screen
Epigenetic library	HLTF_H_e23_181.0	TGGATTTGTGTTTACTCGTT	gRNA pooled CRISPR screen	CRISPR screen
Epigenetic library	HLTF_H_e23_181.1	TTTGTGTTTACTCGTTTGGA	gRNA pooled CRISPR screen	CRISPR screen
Epigenetic library	HLTF_H_e23_181.2	TACTCGTTTGGATGGTTCCA	gRNA pooled CRISPR screen	CRISPR screen
Epigenetic library	HLTF_H_e24_81.1	CTTGCTTCTGACCAAGTCTA	gRNA pooled CRISPR screen	CRISPR screen
Epigenetic library	HR_e17_165.23	AGGCACCAGCACGGCCTCTC	gRNA pooled CRISPR screen	CRISPR screen
Epigenetic library	HR_e17_165.25	GCACCAGCACGGCCTCTCCG	gRNA pooled CRISPR screen	CRISPR screen
Epigenetic library	HR_e17_165.26	CACCAGCACGGCCTCTCCGG	gRNA pooled CRISPR screen	CRISPR screen
Epigenetic library	HR_e18_129.18	TGACGCTGACTGTGCTCACC	gRNA pooled CRISPR screen	CRISPR screen
Epigenetic library	HR_e18_129.2	GCATAAAGCAGGTGGCAGTC	gRNA pooled CRISPR screen	CRISPR screen
Epigenetic library	HR_e18_129.3	CATAAAGCAGGTGGCAGTCA	gRNA pooled CRISPR screen	CRISPR screen
Epigenetic library	HSPBAP1_e3_182.1	TGTGACCAGTCTAGTATTTC	gRNA pooled CRISPR screen	CRISPR screen
Epigenetic library	HSPBAP1_e3_182.7	ATGGTCCAGAAATACTAGAC	gRNA pooled CRISPR screen	CRISPR screen
Epigenetic library	HSPBAP1_e3_182.8	ACTAGACTGGTCACAGTTCC	gRNA pooled CRISPR screen	CRISPR screen
Epigenetic library	HSPBAP1_e4_137.11	GGACTCCTATGGTTGTAACT	gRNA pooled CRISPR screen	CRISPR screen
Epigenetic library	HSPBAP1_e4_137.15	ACCATAGGAGTCCAGATGAC	gRNA pooled CRISPR screen	CRISPR screen
Epigenetic library	HSPBAP1_e4_137.7	TACATTGTGGATTGGCTCCT	gRNA pooled CRISPR screen	CRISPR screen
Epigenetic library	HSPBAP1_e5_172.2	CATGCGGTTACACTGAGCCC	gRNA pooled CRISPR screen	CRISPR screen
Epigenetic library	HSPBAP1_e5_172.4	CTTTGAGCTTTCCGGAACTG	gRNA pooled CRISPR screen	CRISPR screen
Epigenetic library	HSPBAP1_e5_172.8	TCTTCATAAGGGATTCTAGT	gRNA pooled CRISPR screen	CRISPR screen
Epigenetic library	INO80_D_e13_81.3	AGTACAGAGCATTGCCCTTC	gRNA pooled CRISPR screen	CRISPR screen
Epigenetic library	INO80_D_e14_96.3	CAATTGTTAAGTGTAGACGC	gRNA pooled CRISPR screen	CRISPR screen
Epigenetic library	INO80_D_e15_60.2	CTGATGACTTTTCTATCATG	gRNA pooled CRISPR screen	CRISPR screen
Epigenetic library	INO80_D_e16_143.11	TGTATTGCCACTTGACCCGC	gRNA pooled CRISPR screen	CRISPR screen
Epigenetic library	INO80_H_e27_128.7	GACCAGGATGATAGACCTAC	gRNA pooled CRISPR screen	CRISPR screen
Epigenetic library	INO80_H_e28_95.5	GTCTCGCCTCTCCGAGATCT	gRNA pooled CRISPR screen	CRISPR screen
Epigenetic library	INO80_H_e29_73.0	TTCCTGTTAAGCACACGAGC	gRNA pooled CRISPR screen	CRISPR screen
Epigenetic library	INO80_H_e30_95.11	CTTTGTCTGCCCTAAGCGGT	gRNA pooled CRISPR screen	CRISPR screen
Epigenetic library	JARID2_e12_115.1	TCCCTGGCTAAATATTGGCA	gRNA pooled CRISPR screen	CRISPR screen
Epigenetic library	JARID2_e12_115.8	GACCATGCCAATATTTAGCC	gRNA pooled CRISPR screen	CRISPR screen
Epigenetic library	JARID2_e13_106.4	CTGCAAGCCAATGGCACCCC	gRNA pooled CRISPR screen	CRISPR screen
Epigenetic library	JARID2_e13_106.5	TGCAAGCCAATGGCACCCCA	gRNA pooled CRISPR screen	CRISPR screen
Epigenetic library	JARID2_e14_158.16	CCGGGAAGCAGACGACAAAC	gRNA pooled CRISPR screen	CRISPR screen
Epigenetic library	JARID2_e14_158.20	CTCTTTGCACAGCACCTCCG	gRNA pooled CRISPR screen	CRISPR screen
Epigenetic library	JMJD1C_e21_131.3	TTTTTTGTACGTCCTGATCT	gRNA pooled CRISPR screen	CRISPR screen
Epigenetic library	JMJD1C_e21_131.4	TACGTCCTGATCTAGGACCC	gRNA pooled CRISPR screen	CRISPR screen
Epigenetic library	JMJD1C_e21_131.6	TCAGGACGTACAAAAAATCC	gRNA pooled CRISPR screen	CRISPR screen
Epigenetic library	JMJD1C_e22_86.0	GCTGCTAAAGATCATGATAT	gRNA pooled CRISPR screen	CRISPR screen
Epigenetic library	JMJD1C_e22_86.1	GTAAATATACTAGTTTATGT	gRNA pooled CRISPR screen	CRISPR screen
Epigenetic library	JMJD1C_e22_86.2	CAACATCAGAAACTTCAATA	gRNA pooled CRISPR screen	CRISPR screen
Epigenetic library	JMJD4_E1_139.0	GTTTTCCAGCGCCTTCACGC	gRNA pooled CRISPR screen	CRISPR screen
Epigenetic library	JMJD4_E1_139.14	CCGTAGCAGGTGGTCGAAGT	gRNA pooled CRISPR screen	CRISPR screen
Epigenetic library	JMJD4_E2_166.20	TGGGGTTCGAGTTGTATTCC	gRNA pooled CRISPR screen	CRISPR screen
Epigenetic library	JMJD4_E3_126.0	CTGTGTACTTCTCGTCCGAC	gRNA pooled CRISPR screen	CRISPR screen
Epigenetic library	JMJD4_E3_126.7	ACTACCGCTTTGTCTACGCG	gRNA pooled CRISPR screen	CRISPR screen
Epigenetic library	JMJD4_E4_268.37	GCTGGGGAGGTCACGTCGTA	gRNA pooled CRISPR screen	CRISPR screen
Epigenetic library	JMJD4_E4_268.42	GTTGCCGTGGCGGTCCCGCA	gRNA pooled CRISPR screen	CRISPR screen
Epigenetic library	JMJD6_e3_280.11	ATCAAAGTGACCCGAGACGA	gRNA pooled CRISPR screen	CRISPR screen
Epigenetic library	JMJD6_e3_280.3	TGGGATTCACATCGACCCTC	gRNA pooled CRISPR screen	CRISPR screen
Epigenetic library	JMJD6_e3_280.45	TGAATCCCAGTTCCGGAGCG	gRNA pooled CRISPR screen	CRISPR screen
Epigenetic library	JMJD6_e4_52.0	CGATAGTAGTGTCGAGATTG	gRNA pooled CRISPR screen	CRISPR screen
Epigenetic library	JMJD7_e2_95.10	GCGGATAATGCACGGCCTGT	gRNA pooled CRISPR screen	CRISPR screen
Epigenetic library	JMJD7_e3_254.41	ACGGCATCCGCGTAACCATC	gRNA pooled CRISPR screen	CRISPR screen
Epigenetic library	JMJD7_e4_57.0	TGCCCGATGCTGTGAACTTC	gRNA pooled CRISPR screen	CRISPR screen
Epigenetic library	JMJD7_e5_96.4	GGGATGAAGGGCCGGTCGCT	gRNA pooled CRISPR screen	CRISPR screen
Epigenetic library	JMJD7_e6_77.10	TCAGTTAGCTGGTAGGTTGC	gRNA pooled CRISPR screen	CRISPR screen
Epigenetic library	JMJD8_E3_49.6	CAGGATGACGGGCCTGACGA	gRNA pooled CRISPR screen	CRISPR screen
Epigenetic library	JMJD8_E4_97.12	GCAACCTGTCGCGGGAGCAC	gRNA pooled CRISPR screen	CRISPR screen
Epigenetic library	JMJD8_E5_69.9	CTGCTCCACATACTCCTGGA	gRNA pooled CRISPR screen	CRISPR screen
Epigenetic library	JMJD8_E6_120.1	GGACAACAACTTCACCGAGT	gRNA pooled CRISPR screen	CRISPR screen
Epigenetic library	JMJD8_E7_68.4	GGGTACTCAGAAGTGATCTA	gRNA pooled CRISPR screen	CRISPR screen
Epigenetic library	JMJD8_E9_30.0	TGCTGTACTTCCCCGACCGC	gRNA pooled CRISPR screen	CRISPR screen
Epigenetic library	KAT2A_BD_e17_64.2	TTGGGCCAGCAGGTTTTTGA	gRNA pooled CRISPR screen	CRISPR screen
Epigenetic library	KAT2A_BD_e17_64.4	GAGGGTTGTGTAGAGCTGGT	gRNA pooled CRISPR screen	CRISPR screen
Epigenetic library	KAT2A_BD_e17_64.6	GGGTTGTGTAGAGCTGGTCG	gRNA pooled CRISPR screen	CRISPR screen
Epigenetic library	KAT2A_BD_e18_158.15	AGTTGGCGATGACCCGCTGC	gRNA pooled CRISPR screen	CRISPR screen
Epigenetic library	KAT2A_BD_e18_158.19	GCTTCCGGGTCACGTAGTAG	gRNA pooled CRISPR screen	CRISPR screen
Epigenetic library	KAT2A_BD_e18_158.5	CTGTCGCGAGTACAACCCCC	gRNA pooled CRISPR screen	CRISPR screen
Epigenetic library	KAT2B_BD_e17_85.0	TCAAAGCGCTTGGCCCTTCA	gRNA pooled CRISPR screen	CRISPR screen
Epigenetic library	KAT2B_BD_e17_85.3	TGAAGTTATAAGGTTCCCCA	gRNA pooled CRISPR screen	CRISPR screen
Epigenetic library	KAT2B_BD_e17_85.8	TGAAGGGCCAAGCGCTTTGA	gRNA pooled CRISPR screen	CRISPR screen
Epigenetic library	KAT2B_BD_e18_190.12	GGGGTTGTACTCTTTGCAAT	gRNA pooled CRISPR screen	CRISPR screen
Epigenetic library	KAT2B_BD_e18_190.13	ACACGTAGTACCTATTCTTG	gRNA pooled CRISPR screen	CRISPR screen
Epigenetic library	KAT2B_BD_e18_190.14	ATTCTTGAGGCGTTCACTCA	gRNA pooled CRISPR screen	CRISPR screen
Epigenetic library	KDM1A_e11_140.8	GGGACACAGGCTTATTATTG	gRNA pooled CRISPR screen	CRISPR screen
Epigenetic library	KDM1A_e13_135.3	GAACTCGGCAGTAATATCTC	gRNA pooled CRISPR screen	CRISPR screen
Epigenetic library	KDM1A_e14_112.1	CAACTCTCTCCCTTAAGCAC	gRNA pooled CRISPR screen	CRISPR screen
Epigenetic library	KDM1A_e15_133.6	AGTGCGACAGGTTCGCTACA	gRNA pooled CRISPR screen	CRISPR screen
Epigenetic library	KDM1A_e16_188.13	GGTGGCACAAACTGAACGGC	gRNA pooled CRISPR screen	CRISPR screen
Epigenetic library	KDM1A_e17_115.1	GTGTTTTGATCGGGTGTTCT	gRNA pooled CRISPR screen	CRISPR screen
Epigenetic library	KDM1A_e18_128.5	TGTGATTGTTGGCCGATGCC	gRNA pooled CRISPR screen	CRISPR screen
Epigenetic library	KDM1A_e19_147.2	TCGTTGGCGTGCTGATCCCT	gRNA pooled CRISPR screen	CRISPR screen
Epigenetic library	KDM1A_e8_82.0	CGAGTTGCCACATTTCGCAA	gRNA pooled CRISPR screen	CRISPR screen
Epigenetic library	KDM1A_e9_95.4	GTCCGTTGGCTTCATAAAGT	gRNA pooled CRISPR screen	CRISPR screen
Epigenetic library	KDM1B_e11_138.6	TCTTTTAAAGGCGTCACAGT	gRNA pooled CRISPR screen	CRISPR screen
Epigenetic library	KDM1B_e12_132.8	TCAATTATCACCGAGTACCC	gRNA pooled CRISPR screen	CRISPR screen
Epigenetic library	KDM1B_e13_75.2	GTGCAGGTTACCACTACAGA	gRNA pooled CRISPR screen	CRISPR screen
Epigenetic library	KDM1B_e14_117.3	GCTATCAACAGCTTAGGCGC	gRNA pooled CRISPR screen	CRISPR screen
Epigenetic library	KDM1B_e15_126.10	GGCAAAAAGCCCTCGCTTGC	gRNA pooled CRISPR screen	CRISPR screen
Epigenetic library	KDM1B_e16_123.4	GGGAGGCTGTCGCATCCGTG	gRNA pooled CRISPR screen	CRISPR screen
Epigenetic library	KDM1B_e17_153.11	CAAGGAACCGTCTTTTTCGC	gRNA pooled CRISPR screen	CRISPR screen
Epigenetic library	KDM2A_E10_56.0	CCTACAGACACATTAGTGTT	gRNA pooled CRISPR screen	CRISPR screen
Epigenetic library	KDM2A_E10_56.4	CCAAACACTAATGTGTCTGT	gRNA pooled CRISPR screen	CRISPR screen
Epigenetic library	KDM2A_E8_93.0	TACTGTCTAATGAGTGTTCG	gRNA pooled CRISPR screen	CRISPR screen
Epigenetic library	KDM2A_E8_93.6	TTTGGTATCACATCCATCAA	gRNA pooled CRISPR screen	CRISPR screen
Epigenetic library	KDM2A_E9_154.1	ACCTGGAGCTGTACGAGAAT	gRNA pooled CRISPR screen	CRISPR screen
Epigenetic library	KDM2A_E9_154.10	TCAGCGCATTGAGCTCAAGC	gRNA pooled CRISPR screen	CRISPR screen
Epigenetic library	KDM2B_e6_107.0	TGGACTGGGTGGACAACATG	gRNA pooled CRISPR screen	CRISPR screen
Epigenetic library	KDM2B_e6_107.3	CATCTCTGCAATGGCGTTCG	gRNA pooled CRISPR screen	CRISPR screen
Epigenetic library	KDM2B_e6_107.7	TGTTGTCCACCCAGTCCACC	gRNA pooled CRISPR screen	CRISPR screen
Epigenetic library	KDM2B_e7_94.10	AAGTGCCTCCAAAGTCGATG	gRNA pooled CRISPR screen	CRISPR screen
Epigenetic library	KDM2B_e7_94.3	ACTTTGGAGGCACTTCCGTT	gRNA pooled CRISPR screen	CRISPR screen
Epigenetic library	KDM3A_e21_131.0	TTCCACTGCCCGAGTACACA	gRNA pooled CRISPR screen	CRISPR screen
Epigenetic library	KDM3A_e21_131.1	CCCGAGTACACAAGGCGAGA	gRNA pooled CRISPR screen	CRISPR screen
Epigenetic library	KDM3A_e21_131.13	CGCCTTGTGTACTCGGGCAG	gRNA pooled CRISPR screen	CRISPR screen
Epigenetic library	KDM3A_e22_95.1	ACTCCTGAAGATCGGAAATA	gRNA pooled CRISPR screen	CRISPR screen
Epigenetic library	KDM3A_e22_95.4	GCTAATGTCATGGTCTATGT	gRNA pooled CRISPR screen	CRISPR screen
Epigenetic library	KDM3A_e22_95.5	GTTCCATATTTCCGATCTTC	gRNA pooled CRISPR screen	CRISPR screen
Epigenetic library	KDM3B_e19_131.11	ATTGAGCCTGCCATCTCGTT	gRNA pooled CRISPR screen	CRISPR screen
Epigenetic library	KDM3B_e19_131.2	ACGAGATGGCAGGCTCAATC	gRNA pooled CRISPR screen	CRISPR screen
Epigenetic library	KDM3B_e19_131.7	CATAGGCGTTGTACATCTTG	gRNA pooled CRISPR screen	CRISPR screen
Epigenetic library	KDM3B_e20_86.1	GTCTGATGCTGTTAATGTGA	gRNA pooled CRISPR screen	CRISPR screen
Epigenetic library	KDM4A_e5_95.0	TGTGGAAGACATCCTTTGCT	gRNA pooled CRISPR screen	CRISPR screen
Epigenetic library	KDM4A_e6_50.2	ACCTGAGCATGGAAAGCGGT	gRNA pooled CRISPR screen	CRISPR screen
Epigenetic library	KDM4A_e6_50.3	TCCAACCGCTTTCCATGCTC	gRNA pooled CRISPR screen	CRISPR screen
Epigenetic library	KDM4A_e7_104.4	ATATTTCTTCAGCATTAACG	gRNA pooled CRISPR screen	CRISPR screen
Epigenetic library	KDM4A_e7_104.5	TCAGCATTAACGGGGAAATC	gRNA pooled CRISPR screen	CRISPR screen
Epigenetic library	KDM4A_e8_95.6	AACCATGGTTAAAGCCGGCA	gRNA pooled CRISPR screen	CRISPR screen
Epigenetic library	KDM4A_e8_95.8	AGCCGGCATGGTAACCATAA	gRNA pooled CRISPR screen	CRISPR screen
Epigenetic library	KDM4B_e6_106.0	TGTGGAAGACCACCTTCGCC	gRNA pooled CRISPR screen	CRISPR screen
Epigenetic library	KDM4B_e6_106.11	GTCCTCGGTGTGCCAGGCGA	gRNA pooled CRISPR screen	CRISPR screen
Epigenetic library	KDM4B_e7_50.1	ACCAGAGCACGGCAAGCGCC	gRNA pooled CRISPR screen	CRISPR screen
Epigenetic library	KDM4B_e7_50.4	TCCAGGCGCTTGCCGTGCTC	gRNA pooled CRISPR screen	CRISPR screen
Epigenetic library	KDM4B_e8_104.11	TGAGGGTCATCTTATGCCGC	gRNA pooled CRISPR screen	CRISPR screen
Epigenetic library	KDM4B_e8_104.12	GGTCATCTTATGCCGCAGGA	gRNA pooled CRISPR screen	CRISPR screen
Epigenetic library	KDM4B_e8_104.5	AGTACGGGATCCCCTTCAGC	gRNA pooled CRISPR screen	CRISPR screen
Epigenetic library	KDM4B_e9_96.5	ACCCGTGATTGAAGCCGGCG	gRNA pooled CRISPR screen	CRISPR screen
Epigenetic library	KDM4B_e9_96.6	GAAGCCGGCGTGGTAGCCGT	gRNA pooled CRISPR screen	CRISPR screen
Epigenetic library	KDM4B_e9_96.7	AAGCCGGCGTGGTAGCCGTA	gRNA pooled CRISPR screen	CRISPR screen
Epigenetic library	KDM4C_e5_106.1	TGCATGGCACACCGAAGACA	gRNA pooled CRISPR screen	CRISPR screen
Epigenetic library	KDM4C_e5_106.7	TTCGGTGTGCCATGCAAACG	gRNA pooled CRISPR screen	CRISPR screen
Epigenetic library	KDM4C_e6_50.0	TATGCTATACCTCCGGAGCA	gRNA pooled CRISPR screen	CRISPR screen
Epigenetic library	KDM4C_e6_50.1	TCAAGTCGTTTTCCATGCTC	gRNA pooled CRISPR screen	CRISPR screen
Epigenetic library	KDM4C_e6_50.2	AGTCGTTTTCCATGCTCCGG	gRNA pooled CRISPR screen	CRISPR screen
Epigenetic library	KDM4C_e7_104.5	GAAGAAATGCATCACACCCT	gRNA pooled CRISPR screen	CRISPR screen
Epigenetic library	KDM4C_e7_104.6	AAGAAATGCATCACACCCTT	gRNA pooled CRISPR screen	CRISPR screen
Epigenetic library	KDM4C_e7_104.8	CACACCCTTGGGAGCTGCTT	gRNA pooled CRISPR screen	CRISPR screen
Epigenetic library	KDM4C_e8_96.1	TTCCCATATGGCTACCATGC	gRNA pooled CRISPR screen	CRISPR screen
Epigenetic library	KDM4C_e8_96.5	AACCAGCATGGTAGCCATAT	gRNA pooled CRISPR screen	CRISPR screen
Epigenetic library	KDM4D_e3_349.26	TCCCTTCAATCGCATAACTC	gRNA pooled CRISPR screen	CRISPR screen
Epigenetic library	KDM4D_e3_349.27	CTTCAATCGCATAACTCAGG	gRNA pooled CRISPR screen	CRISPR screen
Epigenetic library	KDM4D_e3_349.33	CCATGGTTTCAACTGCGCAG	gRNA pooled CRISPR screen	CRISPR screen
Epigenetic library	KDM4D_e3_349.39	CTCCTGAGTTATGCGATTGA	gRNA pooled CRISPR screen	CRISPR screen
Epigenetic library	KDM4D_e3_349.45	GGCCACCTTGTGCCGCAGGA	gRNA pooled CRISPR screen	CRISPR screen
Epigenetic library	KDM4D_e3_349.63	CTCTGTATGCCAAGCAAACG	gRNA pooled CRISPR screen	CRISPR screen
Epigenetic library	KDM5A_e11_79.1	TTCTTTTTGCTGGCACATTG	gRNA pooled CRISPR screen	CRISPR screen
Epigenetic library	KDM5A_e12_163.16	GCTGGGATTCAAATAACTCG	gRNA pooled CRISPR screen	CRISPR screen
Epigenetic library	KDM5A_e12_163.5	CATGAACCCCAACGTGCTAA	gRNA pooled CRISPR screen	CRISPR screen
Epigenetic library	KDM5A_e12_163.8	CCATGCTCCATTAGCACGTT	gRNA pooled CRISPR screen	CRISPR screen
Epigenetic library	KDM5A_e13_120.2	CTATCACTCTGGATTTAACC	gRNA pooled CRISPR screen	CRISPR screen
Epigenetic library	KDM5A_e13_120.7	AATCCAGAGTGATAGGCACG	gRNA pooled CRISPR screen	CRISPR screen
Epigenetic library	KDM5B_e11_86.2	ATTCAATTAACTACTTGCAC	gRNA pooled CRISPR screen	CRISPR screen
Epigenetic library	KDM5B_e11_86.5	AGTTAATTGAATAGCTCCAG	gRNA pooled CRISPR screen	CRISPR screen
Epigenetic library	KDM5B_e12_163.12	GCTGATGGAGGAGATCCGGC	gRNA pooled CRISPR screen	CRISPR screen
Epigenetic library	KDM5B_e12_163.13	CTGATGGAGGAGATCCGGCT	gRNA pooled CRISPR screen	CRISPR screen
Epigenetic library	KDM5B_e12_163.17	ATACCCTGGGACTCCATACC	gRNA pooled CRISPR screen	CRISPR screen
Epigenetic library	KDM5B_e13_120.0	TACCGAACTAATCAGTGTGC	gRNA pooled CRISPR screen	CRISPR screen
Epigenetic library	KDM5B_e13_120.1	ACCGAACTAATCAGTGTGCT	gRNA pooled CRISPR screen	CRISPR screen
Epigenetic library	KDM5B_e13_120.2	CCGAACTAATCAGTGTGCTG	gRNA pooled CRISPR screen	CRISPR screen
Epigenetic library	KDM5C_e11_95.9	GACCATGCCCACGTAGAGCC	gRNA pooled CRISPR screen	CRISPR screen
Epigenetic library	KDM5C_e12_163.1	GTGAGCCGAAGACCTGGTAT	gRNA pooled CRISPR screen	CRISPR screen
Epigenetic library	KDM5C_e12_163.15	GGCTGGCTATCAAATAGTTC	gRNA pooled CRISPR screen	CRISPR screen
Epigenetic library	KDM5C_e12_163.18	AAGTGAGGGCACCCCATACC	gRNA pooled CRISPR screen	CRISPR screen
Epigenetic library	KDM5C_e13_120.10	AAGCCGCTGTGGTAAGCACG	gRNA pooled CRISPR screen	CRISPR screen
Epigenetic library	KDM5C_e13_120.3	CCAAGGCTACAACTTTGCCG	gRNA pooled CRISPR screen	CRISPR screen
Epigenetic library	KDM5C_e13_120.6	CCTCGGCAAAGTTGTAGCCT	gRNA pooled CRISPR screen	CRISPR screen
Epigenetic library	KDM5D_e13_79.1	AGCATTTTGTTGGCATATTG	gRNA pooled CRISPR screen	CRISPR screen
Epigenetic library	KDM5D_e14_163.1	CTGGTATGGTGTACCCTCCC	gRNA pooled CRISPR screen	CRISPR screen
Epigenetic library	KDM5D_e14_163.18	GGTACACCATACCAGGTCTT	gRNA pooled CRISPR screen	CRISPR screen
Epigenetic library	KDM5D_e14_163.8	GATTCATGAGAGTGACAAGC	gRNA pooled CRISPR screen	CRISPR screen
Epigenetic library	KDM5D_e15_118.1	TCCGCACAAACCAGTGTGCA	gRNA pooled CRISPR screen	CRISPR screen
Epigenetic library	KDM5D_e15_118.5	CTTCAGCAAAATTGTAGCCT	gRNA pooled CRISPR screen	CRISPR screen
Epigenetic library	KDM5D_e15_118.7	AAACCACTGTGGTAAGCACG	gRNA pooled CRISPR screen	CRISPR screen
Epigenetic library	KDM6A_e25_115.7	AGAACACCCCAGTAACCTTC	gRNA pooled CRISPR screen	CRISPR screen
Epigenetic library	KDM6A_e25_115.8	ACAAACCATTCACAGTCACC	gRNA pooled CRISPR screen	CRISPR screen
Epigenetic library	KDM6A_e26_188.12	GTTCATTGGGTTCAGGCTAT	gRNA pooled CRISPR screen	CRISPR screen
Epigenetic library	KDM6A_e26_188.17	CGCTGAATAAACCTATACAC	gRNA pooled CRISPR screen	CRISPR screen
Epigenetic library	KDM6B_e18_115.4	TCGCGGTGCACGAGCACTAC	gRNA pooled CRISPR screen	CRISPR screen
Epigenetic library	KDM6B_e18_115.6	GCGAACCACTCGCAGTCGCC	gRNA pooled CRISPR screen	CRISPR screen
Epigenetic library	KDM6B_e18_115.7	CGAACCACTCGCAGTCGCCT	gRNA pooled CRISPR screen	CRISPR screen
Epigenetic library	KDM6B_e19_188.0	GCACGGCGTGGACTACTTGA	gRNA pooled CRISPR screen	CRISPR screen
Epigenetic library	KDM6B_e19_188.26	CGCTGCACGAAGCGGTACAC	gRNA pooled CRISPR screen	CRISPR screen
Epigenetic library	KDM6B_e19_188.5	TACCGCTTCGTGCAGCGACC	gRNA pooled CRISPR screen	CRISPR screen
Epigenetic library	KDM7A_e6_187.15	TGGCCAATAATTTTCCACCC	gRNA pooled CRISPR screen	CRISPR screen
Epigenetic library	KDM7A_e6_187.17	GAAAGTTTTTTGGCTATATC	gRNA pooled CRISPR screen	CRISPR screen
Epigenetic library	KDM7A_e6_187.7	GATTTCCACATTGACTTCGG	gRNA pooled CRISPR screen	CRISPR screen
Epigenetic library	KDM7A_e6_187.8	ACTTCGGTGGAACTTCAGTC	gRNA pooled CRISPR screen	CRISPR screen
Epigenetic library	KDM7A_e6_187.9	CAGTCTGGTACCATGTCCTC	gRNA pooled CRISPR screen	CRISPR screen
Epigenetic library	KDM8_e4_133.0	GAGTATATCCAGGAGATCGC	gRNA pooled CRISPR screen	CRISPR screen
Epigenetic library	KDM8_e4_133.7	TGAACTCGTTGACCGTCATG	gRNA pooled CRISPR screen	CRISPR screen
Epigenetic library	KDM8_e4_133.8	GAACTCGTTGACCGTCATGA	gRNA pooled CRISPR screen	CRISPR screen
Epigenetic library	KDM8_e5_45.0	CAAAGAGCTGGTGCTGAGCA	gRNA pooled CRISPR screen	CRISPR screen
Epigenetic library	KDM8_e5_45.1	GCAAGGTACCCGACGTCCCT	gRNA pooled CRISPR screen	CRISPR screen
Epigenetic library	KDM8_e6_150.10	CAATGCCTGGTTTGGTCCCC	gRNA pooled CRISPR screen	CRISPR screen
Epigenetic library	KDM8_e6_150.12	AACCATCTCCCCACTACATC	gRNA pooled CRISPR screen	CRISPR screen
Epigenetic library	KDM8_e6_150.27	CGCCCAGGCTGCAGTAGTCG	gRNA pooled CRISPR screen	CRISPR screen
Epigenetic library	KDM8_e7_159.0	TGACGTGGAGAATCCCGACC	gRNA pooled CRISPR screen	CRISPR screen
Epigenetic library	KDM8_e7_159.11	AGTATTTCACCGGGATGAAC	gRNA pooled CRISPR screen	CRISPR screen
Epigenetic library	KDM8_e7_159.7	CTGGCATTACGTGCGGGCTC	gRNA pooled CRISPR screen	CRISPR screen
Epigenetic library	KMT2A_BD_e16_174.15	CTGGTGGATCAGGTCCTTCG	gRNA pooled CRISPR screen	CRISPR screen
Epigenetic library	KMT2A_BD_e16_174.16	TGGTGGATCAGGTCCTTCGG	gRNA pooled CRISPR screen	CRISPR screen
Epigenetic library	KMT2A_BD_e16_174.22	TCTGTCTCGGGATTTAAGTC	gRNA pooled CRISPR screen	CRISPR screen
Epigenetic library	KMT2A_BD_e17_111.1	GCAGCCATTAATTCAGATGG	gRNA pooled CRISPR screen	CRISPR screen
Epigenetic library	KMT2A_BD_e17_111.4	GAAGGACTTGACCATGCTGT	gRNA pooled CRISPR screen	CRISPR screen
Epigenetic library	KMT2A_BD_e17_111.6	CTGTCCTCCATCTGAATTAA	gRNA pooled CRISPR screen	CRISPR screen
Epigenetic library	KMT2A_BD_e18_50.1	GGTTCAGTGTCAAAAAGTCC	gRNA pooled CRISPR screen	CRISPR screen
Epigenetic library	KMT2A_BD_e18_50.2	GTGTCAAAAAGTCCAGGTTT	gRNA pooled CRISPR screen	CRISPR screen
Epigenetic library	KMT2A_BD_e18_50.3	GACTTTTTGACACTGAACCA	gRNA pooled CRISPR screen	CRISPR screen
Epigenetic library	KMT2B_e36_130.0	CTGTAAGCGCAACATCGACG	gRNA pooled CRISPR screen	CRISPR screen
Epigenetic library	KMT2B_e36_130.2	GTAAGCGCAACATCGACGCG	gRNA pooled CRISPR screen	CRISPR screen
Epigenetic library	KMT2B_e36_130.3	TAAGCGCAACATCGACGCGG	gRNA pooled CRISPR screen	CRISPR screen
Epigenetic library	KMT2B_e37_218.0	CGGGTGCTATATGTTCCGCA	gRNA pooled CRISPR screen	CRISPR screen
Epigenetic library	KMT2B_e37_218.11	GATGGGGAACTTGTAGTCGT	gRNA pooled CRISPR screen	CRISPR screen
Epigenetic library	KMT2B_e37_218.25	GGCGGCATTGCCATGCATCG	gRNA pooled CRISPR screen	CRISPR screen
Epigenetic library	KMT2C_e58_117.3	TTCGAAACGAAGTAGCCAAC	gRNA pooled CRISPR screen	CRISPR screen
Epigenetic library	KMT2C_e58_117.5	CCCGATGTACTCAATGACCA	gRNA pooled CRISPR screen	CRISPR screen
Epigenetic library	KMT2C_e58_117.6	CAATGTCTCGAGCAGCATAC	gRNA pooled CRISPR screen	CRISPR screen
Epigenetic library	KMT2C_e59_74.1	GTGATTGACGCGACGCTCAC	gRNA pooled CRISPR screen	CRISPR screen
Epigenetic library	KMT2C_e59_74.2	ATTGACGCGACGCTCACAGG	gRNA pooled CRISPR screen	CRISPR screen
Epigenetic library	KMT2C_e59_74.3	TTGACGCGACGCTCACAGGA	gRNA pooled CRISPR screen	CRISPR screen
Epigenetic library	KMT2C_e60_109.0	TTCGTGTGCACCTAATTGTG	gRNA pooled CRISPR screen	CRISPR screen
Epigenetic library	KMT2C_e60_109.5	TCCTTTCTGGATTCTCCGAC	gRNA pooled CRISPR screen	CRISPR screen
Epigenetic library	KMT2C_e60_109.7	CACAATTAGGTGCACACGAA	gRNA pooled CRISPR screen	CRISPR screen
Epigenetic library	KMT2D_e50_153.15	GTAGATTTTCTCCCGCCGGT	gRNA pooled CRISPR screen	CRISPR screen
Epigenetic library	KMT2D_e50_153.16	GGCCACCTCGTTCCGAATGA	gRNA pooled CRISPR screen	CRISPR screen
Epigenetic library	KMT2D_e50_153.9	TGGCACCATCATTCGGAACG	gRNA pooled CRISPR screen	CRISPR screen
Epigenetic library	KMT2D_e51_74.0	GTGATTGATGCTACGTTGAC	gRNA pooled CRISPR screen	CRISPR screen
Epigenetic library	KMT2D_e51_74.1	ATTGATGCTACGTTGACCGG	gRNA pooled CRISPR screen	CRISPR screen
Epigenetic library	KMT2D_e52_109.3	TCCAGCCGGCGAATCCCCAA	gRNA pooled CRISPR screen	CRISPR screen
Epigenetic library	KMT2D_e52_109.6	TCCTTTGGGGATTCGCCGGC	gRNA pooled CRISPR screen	CRISPR screen
Epigenetic library	KMT2D_e52_109.8	ACGACTTCGGCCACACAGTT	gRNA pooled CRISPR screen	CRISPR screen
Epigenetic library	MINA_e2_254.19	GAACAGGGACCCATAGTATG	gRNA pooled CRISPR screen	CRISPR screen
Epigenetic library	MINA_e3_120.4	AATGTGTACATAACTCCCGC	gRNA pooled CRISPR screen	CRISPR screen
Epigenetic library	MINA_e4_129.12	CCACGCTGTACTCTCGTGCC	gRNA pooled CRISPR screen	CRISPR screen
Epigenetic library	MINA_e5_104.4	ATCAAGCGGACACTCCTGCG	gRNA pooled CRISPR screen	CRISPR screen
Epigenetic library	MINA_e6_103.8	AGTTACGGACCGGCATACCC	gRNA pooled CRISPR screen	CRISPR screen
Epigenetic library	MINA_e7_172.5	ACACTTGCAGACCGGCTGGA	gRNA pooled CRISPR screen	CRISPR screen
Epigenetic library	MLL1_e35_130.12	AAAAGACCCCGGCCATGGAT	gRNA pooled CRISPR screen	CRISPR screen
Epigenetic library	MLL1_e35_130.6	TTCCCGCTTGTCAGTCTGGA	gRNA pooled CRISPR screen	CRISPR screen
Epigenetic library	MLL1_e35_130.8	GATGGAGCGGATGACGTTGC	gRNA pooled CRISPR screen	CRISPR screen
Epigenetic library	MLL1_e36_237.14	TCCTCGGTAGATCTTACGCA	gRNA pooled CRISPR screen	CRISPR screen
Epigenetic library	MLL1_e36_237.6	CTCGGGTCATCAATATTGAT	gRNA pooled CRISPR screen	CRISPR screen
Epigenetic library	MLL1_e36_237.8	GCGTAAGATCTACCGAGGAG	gRNA pooled CRISPR screen	CRISPR screen
Epigenetic library	MLL5_e11_105.0	GCACTTATCATTGAATACAG	gRNA pooled CRISPR screen	CRISPR screen
Epigenetic library	MLL5_e11_105.4	TATTCAATGATAAGTGCATC	gRNA pooled CRISPR screen	CRISPR screen
Epigenetic library	MLL5_e11_105.5	TCAATGATAAGTGCATCAGG	gRNA pooled CRISPR screen	CRISPR screen
Epigenetic library	MLL5_e12_118.4	GTGTTGATGCAAGGACTTTT	gRNA pooled CRISPR screen	CRISPR screen
Epigenetic library	MLL5_e12_118.6	GGAATGAGGCTCGATTCATC	gRNA pooled CRISPR screen	CRISPR screen
Epigenetic library	MLL5_e12_118.7	ATGAGGCTCGATTCATCAGG	gRNA pooled CRISPR screen	CRISPR screen
Epigenetic library	MLL5_e13_110.1	TTCTATACACAGTATTCCAA	gRNA pooled CRISPR screen	CRISPR screen
Epigenetic library	MLL5_e13_110.2	TCTATACACAGTATTCCAAA	gRNA pooled CRISPR screen	CRISPR screen
Epigenetic library	MLL5_e13_110.3	ATTGCCTTTGATTTTGACTA	gRNA pooled CRISPR screen	CRISPR screen
Epigenetic library	MOF_e10_135.9	GTGTGACACAGATCACGTGC	gRNA pooled CRISPR screen	CRISPR screen
Epigenetic library	MOF_e5_164.14	CAATTTCGTAGTTCCCGATG	gRNA pooled CRISPR screen	CRISPR screen
Epigenetic library	MOF_e6_90.7	TGCGGTAGATCTCTTTCCCG	gRNA pooled CRISPR screen	CRISPR screen
Epigenetic library	MOF_e7_141.6	CCTGACTGAGGTGGACCGGC	gRNA pooled CRISPR screen	CRISPR screen
Epigenetic library	MOF_e8_94.3	CCTACCAACGCCGCGGCTAC	gRNA pooled CRISPR screen	CRISPR screen
Epigenetic library	MOF_e9_151.11	GAGATCCTGCGGGACTTCCG	gRNA pooled CRISPR screen	CRISPR screen
Epigenetic library	MORF_e12_162.0	CTTGTTAGCCAAGCTCTTCC	gRNA pooled CRISPR screen	CRISPR screen
Epigenetic library	MORF_e12_162.8	CATCATAATACAACGTTTTG	gRNA pooled CRISPR screen	CRISPR screen
Epigenetic library	MORF_e12_162.9	AATACAACGTTTTGTGGTCC	gRNA pooled CRISPR screen	CRISPR screen
Epigenetic library	MORF_e13_94.8	CTGGGGCATGATCATTATGC	gRNA pooled CRISPR screen	CRISPR screen
Epigenetic library	MORF_e14_210.22	AGACGGCCCAGATCGGAGAG	gRNA pooled CRISPR screen	CRISPR screen
Epigenetic library	MORF_e14_210.3	TGAAAAGCCTCTCTCCGATC	gRNA pooled CRISPR screen	CRISPR screen
Epigenetic library	MOZ_e12_162.1	CAAAACCCTCTATTACGATG	gRNA pooled CRISPR screen	CRISPR screen
Epigenetic library	MOZ_e12_162.7	ATGGCTCCACATCGTAATAG	gRNA pooled CRISPR screen	CRISPR screen
Epigenetic library	MOZ_e12_162.8	TGGCTCCACATCGTAATAGA	gRNA pooled CRISPR screen	CRISPR screen
Epigenetic library	MOZ_e13_94.4	ACCTGCCATAGCCCTTACGC	gRNA pooled CRISPR screen	CRISPR screen
Epigenetic library	MOZ_e13_94.5	TAGCCCTTACGCTGGTATTG	gRNA pooled CRISPR screen	CRISPR screen
Epigenetic library	MOZ_e14_210.0	TATTTGTTATCAAAGCGTGA	gRNA pooled CRISPR screen	CRISPR screen
Epigenetic library	MOZ_e14_210.3	AGAGAAACCGTTATCTGATC	gRNA pooled CRISPR screen	CRISPR screen
Epigenetic library	NAT10_e18_75.1	CCAGACTTTGGTGGTCTGTC	gRNA pooled CRISPR screen	CRISPR screen
Epigenetic library	NAT10_e18_75.4	TGGTGGTCTGTCTGGTGGAA	gRNA pooled CRISPR screen	CRISPR screen
Epigenetic library	NAT10_e18_75.5	GCTGTTCACCCAGATTATCA	gRNA pooled CRISPR screen	CRISPR screen
Epigenetic library	NAT10_e18_75.6	CTGTTCACCCAGATTATCAA	gRNA pooled CRISPR screen	CRISPR screen
Epigenetic library	NAT10_e18_75.7	CCAGACAGACCACCAAAGTC	gRNA pooled CRISPR screen	CRISPR screen
Epigenetic library	NCOA1_e17_403.2	AATGTTGGCACAACGTCAGC	gRNA pooled CRISPR screen	CRISPR screen
Epigenetic library	NCOA1_e17_403.26	GCTCACCATGCTGTTGCGGT	gRNA pooled CRISPR screen	CRISPR screen
Epigenetic library	NCOA1_e17_403.31	TGCTAGTTGTGAAAACGGGC	gRNA pooled CRISPR screen	CRISPR screen
Epigenetic library	NCOA1_e18_175.12	GTCTGGTGACTGATACCCGG	gRNA pooled CRISPR screen	CRISPR screen
Epigenetic library	NCOA1_e18_175.13	GGTGACTGATACCCGGAGGC	gRNA pooled CRISPR screen	CRISPR screen
Epigenetic library	NCOA1_e18_175.22	AGGGATTGGCATCGGCACCA	gRNA pooled CRISPR screen	CRISPR screen
Epigenetic library	NCOA2_e19_235.10	GAGCAACCCTCGGATTCCCC	gRNA pooled CRISPR screen	CRISPR screen
Epigenetic library	NCOA2_e19_235.14	GCATTTGCCTGGGGAATCCG	gRNA pooled CRISPR screen	CRISPR screen
Epigenetic library	NCOA2_e19_235.16	CGAGGGTTGCTCATAGTTGC	gRNA pooled CRISPR screen	CRISPR screen
Epigenetic library	NCOA2_e20_178.17	CGCCCATCCATTTATGTCGG	gRNA pooled CRISPR screen	CRISPR screen
Epigenetic library	NCOA2_e20_178.18	GCCCATCCATTTATGTCGGA	gRNA pooled CRISPR screen	CRISPR screen
Epigenetic library	NCOA2_e20_178.20	CCATCCATTTATGTCGGAGG	gRNA pooled CRISPR screen	CRISPR screen
Epigenetic library	NO66_e1_980.106	AGTCACCCCAGGTATTGCGC	gRNA pooled CRISPR screen	CRISPR screen
Epigenetic library	NO66_e1_980.131	GGCCTCGATGTCGTCGTAGT	gRNA pooled CRISPR screen	CRISPR screen
Epigenetic library	NO66_e1_980.160	TCGTCCGTTGATGTAGCGAG	gRNA pooled CRISPR screen	CRISPR screen
Epigenetic library	NO66_e1_980.162	CGTTGCGCAGCATCGAATCC	gRNA pooled CRISPR screen	CRISPR screen
Epigenetic library	NO66_e1_980.7	GGATTCGATGCTGCGCAACG	gRNA pooled CRISPR screen	CRISPR screen
Epigenetic library	NSD1_e19_117.0	TGAATTTGTGAATGAGTATG	gRNA pooled CRISPR screen	CRISPR screen
Epigenetic library	NSD1_e20_142.13	TGGGACCAGCATCAATGATT	gRNA pooled CRISPR screen	CRISPR screen
Epigenetic library	NSD1_e20_142.4	GTGAATGGAGATACCCGTGT	gRNA pooled CRISPR screen	CRISPR screen
Epigenetic library	NSD1_e20_142.7	TAGTGCAAAAAGGCCTACAC	gRNA pooled CRISPR screen	CRISPR screen
Epigenetic library	NSD1_e21_41.0	AACTACAACCTAGAATGTCT	gRNA pooled CRISPR screen	CRISPR screen
Epigenetic library	NSD1_e21_41.1	ACATTCTAGGTTGTAGTTGA	gRNA pooled CRISPR screen	CRISPR screen
Epigenetic library	NSD2_e19_73.7	GGTGGGGCCTGGTCGCCAAG	gRNA pooled CRISPR screen	CRISPR screen
Epigenetic library	NSD2_e19_73.8	GTGGGGCCTGGTCGCCAAGA	gRNA pooled CRISPR screen	CRISPR screen
Epigenetic library	NSD2_e20_117.0	GAATTTGTTAACGAGTACGT	gRNA pooled CRISPR screen	CRISPR screen
Epigenetic library	NSD2_e20_117.3	CGTTGGGGAGCTGATCGACG	gRNA pooled CRISPR screen	CRISPR screen
Epigenetic library	NSD2_e21_142.16	TGGGGCCAGCGTCTATTATA	gRNA pooled CRISPR screen	CRISPR screen
Epigenetic library	NSD2_e21_142.6	GTGAATGGGGACACTCGTGT	gRNA pooled CRISPR screen	CRISPR screen
Epigenetic library	NSD3_e20_117.1	AATTAGTTACACTGTTCTCG	gRNA pooled CRISPR screen	CRISPR screen
Epigenetic library	NSD3_e20_117.2	ATTAGTTACACTGTTCTCGT	gRNA pooled CRISPR screen	CRISPR screen
Epigenetic library	NSD3_e21_142.0	ATAATTGATGCCGGCCCAAA	gRNA pooled CRISPR screen	CRISPR screen
Epigenetic library	NSD3_e21_142.11	TTGGGCCGGCATCAATTATA	gRNA pooled CRISPR screen	CRISPR screen
Epigenetic library	NSD3_e21_142.4	GTGAATGGAGATGTTCGAGT	gRNA pooled CRISPR screen	CRISPR screen
Epigenetic library	PADI4_e10_108.0	CCCACACAAAACGCTGCCCG	gRNA pooled CRISPR screen	CRISPR screen
Epigenetic library	PADI4_e11_155.15	CAGGGGCAAGGAATACCCGC	gRNA pooled CRISPR screen	CRISPR screen
Epigenetic library	PADI4_e12_145.10	AGCTCAGGAACTCGTCCACG	gRNA pooled CRISPR screen	CRISPR screen
Epigenetic library	PADI4_e13_103.11	CTTGATCCCTTCGAACAGCA	gRNA pooled CRISPR screen	CRISPR screen
Epigenetic library	PADI4_e14_70.0	GAGAGAACATAATTCATTTG	gRNA pooled CRISPR screen	CRISPR screen
Epigenetic library	PADI4_e15_129.1	GAACCGCGAGCTGCTGAAGC	gRNA pooled CRISPR screen	CRISPR screen
Epigenetic library	PADI4_e8_104.8	CACGCGTACACCTCCTGCGG	gRNA pooled CRISPR screen	CRISPR screen
Epigenetic library	PADI4_e9_112.0	CCTGAAGTCAGTGACTACTC	gRNA pooled CRISPR screen	CRISPR screen
Epigenetic library	PBRM1_BD1_e3_98.0	TAATACCATCCGAGACTATA	gRNA pooled CRISPR screen	CRISPR screen
Epigenetic library	PBRM1_BD1_e3_98.1	CCGAGACTATAAGGATGAAC	gRNA pooled CRISPR screen	CRISPR screen
Epigenetic library	PBRM1_BD1_e3_98.6	TTCATCCTTATAGTCTCGGA	gRNA pooled CRISPR screen	CRISPR screen
Epigenetic library	PBRM1_BD1_e4_148.0	TCAACCAGACTATTATGAAG	gRNA pooled CRISPR screen	CRISPR screen
Epigenetic library	PBRM1_BD1_e4_148.5	TGGATTTTCATCAAGTCAAT	gRNA pooled CRISPR screen	CRISPR screen
Epigenetic library	PBRM1_BD1_e4_148.6	GAAACCACTTCATAATAGTC	gRNA pooled CRISPR screen	CRISPR screen
Epigenetic library	PBRM1_BD1_e5_86.0	ATAAAGCCGCTTGCAAACTC	gRNA pooled CRISPR screen	CRISPR screen
Epigenetic library	PBRM1_BD1_e5_86.3	CAAACTCATTTCTTGTTCGA	gRNA pooled CRISPR screen	CRISPR screen
Epigenetic library	PBRM1_BD1_e5_86.5	TTGCAAGCGGCTTTATATTC	gRNA pooled CRISPR screen	CRISPR screen
Epigenetic library	PBRM1_BD2_e6_117.1	GTTGTAGCTACAAATCCATC	gRNA pooled CRISPR screen	CRISPR screen
Epigenetic library	PBRM1_BD2_e6_117.2	TCGCTAATGAGACGTCCTGA	gRNA pooled CRISPR screen	CRISPR screen
Epigenetic library	PBRM1_BD2_e6_117.5	AGGATCTCCTTCAAGTAAGC	gRNA pooled CRISPR screen	CRISPR screen
Epigenetic library	PBRM1_BD2_e7_69.1	ATCTCAAGACCATTGCCCAG	gRNA pooled CRISPR screen	CRISPR screen
Epigenetic library	PBRM1_BD2_e7_69.2	GCAATGGTCTTGAGATCTAT	gRNA pooled CRISPR screen	CRISPR screen
Epigenetic library	PBRM1_BD2_e8_99.1	GCCAAAACTTATAATGAGCC	gRNA pooled CRISPR screen	CRISPR screen
Epigenetic library	PBRM1_BD2_e8_99.2	GCCAGGCTCATTATAAGTTT	gRNA pooled CRISPR screen	CRISPR screen
Epigenetic library	PBRM1_BD2_e8_99.4	TGCGAGGAGATCTATATCTT	gRNA pooled CRISPR screen	CRISPR screen
Epigenetic library	PBRM1_BD3_e12_158.2	AGGAGTTGTCGGAATAACCA	gRNA pooled CRISPR screen	CRISPR screen
Epigenetic library	PBRM1_BD3_e12_158.3	GGAGTTGTCGGAATAACCAA	gRNA pooled CRISPR screen	CRISPR screen
Epigenetic library	PBRM1_BD3_e13_140.1	TTTTAGAACTCGCTTGTAGA	gRNA pooled CRISPR screen	CRISPR screen
Epigenetic library	PBRM1_BD3_e13_140.2	TCGCTTGTAGATGGCTGAAT	gRNA pooled CRISPR screen	CRISPR screen
Epigenetic library	PBRM1_BD3_e13_140.4	ATTGGGCACATTATAGCGTT	gRNA pooled CRISPR screen	CRISPR screen
Epigenetic library	PBRM1_BD4_e15_277.0	GTTCTTGAAGCTCGAGAGCC	gRNA pooled CRISPR screen	CRISPR screen
Epigenetic library	PBRM1_BD4_e15_277.10	AGCTGATGTTCCGGAATGCC	gRNA pooled CRISPR screen	CRISPR screen
Epigenetic library	PBRM1_BD4_e15_277.14	GCCCTCCTCATTATAGTGCC	gRNA pooled CRISPR screen	CRISPR screen
Epigenetic library	PBRM1_BD5_e17_310.11	CTCCGGCTCATTGTATGTAC	gRNA pooled CRISPR screen	CRISPR screen
Epigenetic library	PBRM1_BD5_e17_310.16	TTAATAGTCAGATAGTAGTC	gRNA pooled CRISPR screen	CRISPR screen
Epigenetic library	PBRM1_BD5_e17_310.9	TGCCTGTACATACAATGAGC	gRNA pooled CRISPR screen	CRISPR screen
Epigenetic library	PBRM1_BD6_e17_246.5	TTGAAAATAATCGCTACCGT	gRNA pooled CRISPR screen	CRISPR screen
Epigenetic library	PBRM1_BD6_e17_246.7	AAGTATTGGAACGAGCAAGA	gRNA pooled CRISPR screen	CRISPR screen
Epigenetic library	PBRM1_BD6_e17_246.8	CTTGAAATAAATCAAGCCGA	gRNA pooled CRISPR screen	CRISPR screen
Epigenetic library	PCAF_e11_118.0	ATTAAAGATGGCCGTGTTAT	gRNA pooled CRISPR screen	CRISPR screen
Epigenetic library	PCAF_e11_118.1	AAAGATGGCCGTGTTATTGG	gRNA pooled CRISPR screen	CRISPR screen
Epigenetic library	PCAF_e11_118.7	TCTCTGTGAATCCTTGAGAT	gRNA pooled CRISPR screen	CRISPR screen
Epigenetic library	PCAF_e11_118.9	AACAGATACCACCAATAACA	gRNA pooled CRISPR screen	CRISPR screen
Epigenetic library	PCAF_e12_59.0	ATTCTTTCAAATGATTCATC	gRNA pooled CRISPR screen	CRISPR screen
Epigenetic library	PHF2_e6_79.6	AGGCGCCCCCAGAGTCGATG	gRNA pooled CRISPR screen	CRISPR screen
Epigenetic library	PHF2_e7_163.12	CAGACCGCCAGCGCTCATAC	gRNA pooled CRISPR screen	CRISPR screen
Epigenetic library	PHF2_e7_163.13	AGACCGCCAGCGCTCATACA	gRNA pooled CRISPR screen	CRISPR screen
Epigenetic library	PHF2_e7_163.9	ACTTGTAGCATTTGTCGACC	gRNA pooled CRISPR screen	CRISPR screen
Epigenetic library	PHF2_e8_50.1	ACTCACCCCTGTGGACTGCC	gRNA pooled CRISPR screen	CRISPR screen
Epigenetic library	PHF2_e8_50.3	GTGGACTGCCTGGCCTTCGC	gRNA pooled CRISPR screen	CRISPR screen
Epigenetic library	PHF8_e7_187.10	AGGCAGTACTTCTGTACATT	gRNA pooled CRISPR screen	CRISPR screen
Epigenetic library	PHF8_e7_187.12	GACAGCTTTCGAACAATCTT	gRNA pooled CRISPR screen	CRISPR screen
Epigenetic library	PHF8_e7_187.13	CAATCTTCGGTGTCTCCACA	gRNA pooled CRISPR screen	CRISPR screen
Epigenetic library	PHF8_e7_187.2	TGTCATGGGTCGAAAACTTG	gRNA pooled CRISPR screen	CRISPR screen
Epigenetic library	PHF8_e7_187.8	AGCTATCTCGCACACTCATG	gRNA pooled CRISPR screen	CRISPR screen
Epigenetic library	PhIP_BD1_e30_86.1	AGAATGGGGTACCAATCCCA	gRNA pooled CRISPR screen	CRISPR screen
Epigenetic library	PhIP_BD1_e30_86.7	GTACCCCATTCTCCATCAAG	gRNA pooled CRISPR screen	CRISPR screen
Epigenetic library	PhIP_BD1_e31_121.0	CTCAGCATTTGTGGCCCCCG	gRNA pooled CRISPR screen	CRISPR screen
Epigenetic library	PhIP_BD1_e31_121.12	ATAGGCTTGCAGATCCACGG	gRNA pooled CRISPR screen	CRISPR screen
Epigenetic library	PhIP_BD1_e31_121.5	TTAATTGTACTTAGATCCGT	gRNA pooled CRISPR screen	CRISPR screen
Epigenetic library	PhIP_BD1_e32_126.0	GCGGGTTTCTTCCCTAATGT	gRNA pooled CRISPR screen	CRISPR screen
Epigenetic library	PhIP_BD1_e32_126.4	GATTTCACAATAGGGCTTCC	gRNA pooled CRISPR screen	CRISPR screen
Epigenetic library	PhIP_BD1_e32_126.5	TATATCGAACTTCCCACATT	gRNA pooled CRISPR screen	CRISPR screen
Epigenetic library	PhIP_BD2_e35_80.0	TTCAGAGCCTTTCCGTCAGC	gRNA pooled CRISPR screen	CRISPR screen
Epigenetic library	PhIP_BD2_e35_80.2	CAAGGAGATCTACCGGCTGA	gRNA pooled CRISPR screen	CRISPR screen
Epigenetic library	PhIP_BD2_e35_80.3	AGATCTACCGGCTGACGGAA	gRNA pooled CRISPR screen	CRISPR screen
Epigenetic library	PhIP_BD2_e36_153.0	AGACATCATTGACACTCCAA	gRNA pooled CRISPR screen	CRISPR screen
Epigenetic library	PhIP_BD2_e36_153.1	TACCGTTAGAGAAACTTTAG	gRNA pooled CRISPR screen	CRISPR screen
Epigenetic library	PhIP_BD2_e36_153.9	CTAACGGTAGCAAAATCCAT	gRNA pooled CRISPR screen	CRISPR screen
Epigenetic library	PhIP_BD2_e37_80.0	GTTCTTCAAAGAAAGCAGAC	gRNA pooled CRISPR screen	CRISPR screen
Epigenetic library	PRDM2_e3_47.0	CTTCTGCTGTTGACAAGACC	gRNA pooled CRISPR screen	CRISPR screen
Epigenetic library	PRDM2_e3_47.1	GCTGTTGACAAGACCCGGAT	gRNA pooled CRISPR screen	CRISPR screen
Epigenetic library	PRDM2_e4_104.3	AAAAAATTTGGGCCATTTGT	gRNA pooled CRISPR screen	CRISPR screen
Epigenetic library	PRDM2_e5_153.4	ACTGGCTGCGATATGTGAAT	gRNA pooled CRISPR screen	CRISPR screen
Epigenetic library	PRDM2_e5_153.5	CTGGCTGCGATATGTGAATT	gRNA pooled CRISPR screen	CRISPR screen
Epigenetic library	PRDM2_e6_63.3	AGCTCCTGGTCTGGTACAAT	gRNA pooled CRISPR screen	CRISPR screen
Epigenetic library	PRDM2_e6_63.7	AGCTCCTCGCCCGGCGCGAT	gRNA pooled CRISPR screen	CRISPR screen
Epigenetic library	PRDM8_e8_135.1	GAACAGTACCGTATATCTTT	gRNA pooled CRISPR screen	CRISPR screen
Epigenetic library	PRDM8_e8_135.11	AGCATTCTCAGGGATGTCGC	gRNA pooled CRISPR screen	CRISPR screen
Epigenetic library	PRDM8_e8_135.12	ATTCTCAGGGATGTCGCAGG	gRNA pooled CRISPR screen	CRISPR screen
Epigenetic library	PRDM8_e9_190.13	AACTAGTAACTCCTCGTCTT	gRNA pooled CRISPR screen	CRISPR screen
Epigenetic library	PRDM8_e9_190.8	TGTTCTACCGCTCTCTCCGC	gRNA pooled CRISPR screen	CRISPR screen
Epigenetic library	PRDM8_e9_190.9	CCGCAGGATTGCCAAAGACG	gRNA pooled CRISPR screen	CRISPR screen
Epigenetic library	PRDM9_e10_135.11	GTATGGGGATGAATACGGCC	gRNA pooled CRISPR screen	CRISPR screen
Epigenetic library	PRDM9_e8_158.10	TCTGCACTTTGGCCCTTATG	gRNA pooled CRISPR screen	CRISPR screen
Epigenetic library	PRDM9_e8_158.18	CTGTAATTCGGCCCTCATAA	gRNA pooled CRISPR screen	CRISPR screen
Epigenetic library	PRDM9_e8_158.7	TGAGGCATCTGATCTGCCGC	gRNA pooled CRISPR screen	CRISPR screen
Epigenetic library	PRDM9_e9_68.4	AAGATAAATCCTGGGCCAAC	gRNA pooled CRISPR screen	CRISPR screen
Epigenetic library	PRMT1_e4_73.0	CTGGACGTCGGCTCGGGCAC	gRNA pooled CRISPR screen	CRISPR screen
Epigenetic library	PRMT1_e4_73.6	GCCGGGGCCCGCAAGGTCAT	gRNA pooled CRISPR screen	CRISPR screen
Epigenetic library	PRMT1_e4_73.7	GACCTTGCGGGCCCCGGCCT	gRNA pooled CRISPR screen	CRISPR screen
Epigenetic library	PRMT1_e6_143.13	TGCTCTATGCCCGGGACAAG	gRNA pooled CRISPR screen	CRISPR screen
Epigenetic library	PRMT1_e6_143.14	CTTGTCCCGGGCATAGAGCA	gRNA pooled CRISPR screen	CRISPR screen
Epigenetic library	PRMT2_e6_162.10	CCAGGATGACTTTATCCGTC	gRNA pooled CRISPR screen	CRISPR screen
Epigenetic library	PRMT2_e6_162.11	CAGGATGACTTTATCCGTCA	gRNA pooled CRISPR screen	CRISPR screen
Epigenetic library	PRMT2_e6_162.8	TCTTCTGTGCACACTATGCG	gRNA pooled CRISPR screen	CRISPR screen
Epigenetic library	PRMT2_e7_165.10	GGATGTGGTGCTGCCCGAGA	gRNA pooled CRISPR screen	CRISPR screen
Epigenetic library	PRMT2_e7_165.12	GCCCGAGAAGGTGGACGTGC	gRNA pooled CRISPR screen	CRISPR screen
Epigenetic library	PRMT2_e7_165.21	TGTCAGCAAAGCCGTTCTGC	gRNA pooled CRISPR screen	CRISPR screen
Epigenetic library	PRMT3_e10_100.0	GATACTATTACACTAATTAA	gRNA pooled CRISPR screen	CRISPR screen
Epigenetic library	PRMT3_e10_100.1	TAGATGTTATCATATCTGAG	gRNA pooled CRISPR screen	CRISPR screen
Epigenetic library	PRMT3_e10_100.2	ATAACATCTACTTTTTCTAC	gRNA pooled CRISPR screen	CRISPR screen
Epigenetic library	PRMT3_e9_122.3	CTATGTTTGCTGCTAAAGCT	gRNA pooled CRISPR screen	CRISPR screen
Epigenetic library	PRMT3_e9_122.5	TGCTAAAGCTGGGGCGAAGA	gRNA pooled CRISPR screen	CRISPR screen
Epigenetic library	PRMT3_e9_122.6	GCTGGGGCGAAGAAGGTTCT	gRNA pooled CRISPR screen	CRISPR screen
Epigenetic library	PRMT5_e11_123.12	CAGCATACAGCTTTATCCGC	gRNA pooled CRISPR screen	CRISPR screen
Epigenetic library	PRMT5_e11_123.13	ATACAGCTTTATCCGCCGGT	gRNA pooled CRISPR screen	CRISPR screen
Epigenetic library	PRMT5_e11_123.14	TATCCGCCGGTCGGCCTGCT	gRNA pooled CRISPR screen	CRISPR screen
Epigenetic library	PRMT5_e12_106.10	CTGATGAGACTACGGTCACT	gRNA pooled CRISPR screen	CRISPR screen
Epigenetic library	PRMT5_e12_106.3	CCGTAGTCTCATCAGACATG	gRNA pooled CRISPR screen	CRISPR screen
Epigenetic library	PRMT5_e12_106.4	CGTAGTCTCATCAGACATGA	gRNA pooled CRISPR screen	CRISPR screen
Epigenetic library	PRMT6_e1_281.34	TCAGCCACTTGGTTCGCGCG	gRNA pooled CRISPR screen	CRISPR screen
Epigenetic library	PRMT6_e1_281.50	CTCTACCGCGTACACGCGCC	gRNA pooled CRISPR screen	CRISPR screen
Epigenetic library	PRMT6_e1_281.6	CCGGCGCGTGTACGCGGTAG	gRNA pooled CRISPR screen	CRISPR screen
Epigenetic library	PRMT7_e5_73.0	CACGGGACTCTTGTCAATGA	gRNA pooled CRISPR screen	CRISPR screen
Epigenetic library	PRMT7_e5_73.1	GGGACTCTTGTCAATGATGG	gRNA pooled CRISPR screen	CRISPR screen
Epigenetic library	PRMT7_e5_73.2	TCAATGATGGCGGTCACAGC	gRNA pooled CRISPR screen	CRISPR screen
Epigenetic library	PRMT7_e6_79.2	TGGCTTTAGTGATAAGATTA	gRNA pooled CRISPR screen	CRISPR screen
Epigenetic library	PRMT7_e6_79.3	TTCACAGCAGCATCAGCCAT	gRNA pooled CRISPR screen	CRISPR screen
Epigenetic library	PRMT8_e3_68.3	TCCATGTTCGCTGCCAAGGC	gRNA pooled CRISPR screen	CRISPR screen
Epigenetic library	PRMT8_e3_68.8	CCCTGCCTTGGCAGCGAACA	gRNA pooled CRISPR screen	CRISPR screen
Epigenetic library	PRMT8_e4_64.0	CTACTCAGAGAAGATCATTA	gRNA pooled CRISPR screen	CRISPR screen
Epigenetic library	PRMT8_e4_64.1	GATCATTAAGGCCAACCACT	gRNA pooled CRISPR screen	CRISPR screen
Epigenetic library	PRMT8_e4_64.2	CTCTGAGTAGTCAGAAATAC	gRNA pooled CRISPR screen	CRISPR screen
Epigenetic library	PRMT8_e5_143.10	TCAACACGGTGATCTTTGCC	gRNA pooled CRISPR screen	CRISPR screen
Epigenetic library	PRMT8_e5_143.11	CAACACGGTGATCTTTGCCA	gRNA pooled CRISPR screen	CRISPR screen
Epigenetic library	PRMT8_e5_143.13	AAAGATCACCGTGTTGAGCA	gRNA pooled CRISPR screen	CRISPR screen
Epigenetic library	PRMT9_e4_168.0	TGAACTTGCCTGTGATGTCG	gRNA pooled CRISPR screen	CRISPR screen
Epigenetic library	PRMT9_e4_168.4	GTTTGCTGCCACGACATCAC	gRNA pooled CRISPR screen	CRISPR screen
Epigenetic library	PRMT9_e4_168.5	ATCACAGGCAAGTTCATACA	gRNA pooled CRISPR screen	CRISPR screen
Epigenetic library	PRMT9_e4_168.6	GGCAAGTTCATACATGGTCT	gRNA pooled CRISPR screen	CRISPR screen
Epigenetic library	PRMT9_e4_168.7	CATGGTCTTGGATAACTCAC	gRNA pooled CRISPR screen	CRISPR screen
Epigenetic library	RAD54L_D_e7_237.21	ATCCTTAGATCCTCCATCGA	gRNA pooled CRISPR screen	CRISPR screen
Epigenetic library	RAD54L_D_e8_125.10	GACTCCAACATGAAGGCGGA	gRNA pooled CRISPR screen	CRISPR screen
Epigenetic library	RAD54L_D_e9_95.6	GGAGATGAGCACCCGCCGGC	gRNA pooled CRISPR screen	CRISPR screen
Epigenetic library	RAD54L_H_e14_124.7	CTTTGTCACTGCTACGGCTT	gRNA pooled CRISPR screen	CRISPR screen
Epigenetic library	RAD54L_H_e15_79.0	TACTTATACGTCCGCCTGGA	gRNA pooled CRISPR screen	CRISPR screen
Epigenetic library	RAD54L_H_e16_180.9	TCTCATTGGGGCTAACCGGC	gRNA pooled CRISPR screen	CRISPR screen
Epigenetic library	RAD54L2_D_e10_135.5	AGAATATCCGCTCTCGCCGC	gRNA pooled CRISPR screen	CRISPR screen
Epigenetic library	RAD54L2_D_e7_118.9	GGACTGTTTTGGCTGGCGTG	gRNA pooled CRISPR screen	CRISPR screen
Epigenetic library	RAD54L2_D_e8_134.9	CAGGCTTGTTGTCAGCCGGG	gRNA pooled CRISPR screen	CRISPR screen
Epigenetic library	RAD54L2_D_e9_197.16	GACTGGGTGAGAACGCTTCT	gRNA pooled CRISPR screen	CRISPR screen
Epigenetic library	RAD54L2_H_e13_119.0	CTTCTGACTAATTACCAGAC	gRNA pooled CRISPR screen	CRISPR screen
Epigenetic library	RAD54L2_H_e14_119.4	CCCTGTCCACCTGGTACCGA	gRNA pooled CRISPR screen	CRISPR screen
Epigenetic library	RAD54L2_H_e15_100.9	AATAAGCCGCTCCCTCTCAA	gRNA pooled CRISPR screen	CRISPR screen
Epigenetic library	RAD54L2_H_e16_135.7	GTATGTCGGGTATACCGTTA	gRNA pooled CRISPR screen	CRISPR screen
Epigenetic library	SCRAP_D_e14_137.13	CTCCCAGTTCAACATCACGC	gRNA pooled CRISPR screen	CRISPR screen
Epigenetic library	SCRAP_D_e14_137.15	CAGTTCAACATCACGCTGGT	gRNA pooled CRISPR screen	CRISPR screen
Epigenetic library	SCRAP_D_e15_170.7	GATAGCGCCAGTTCTTGCGA	gRNA pooled CRISPR screen	CRISPR screen
Epigenetic library	SCRAP_D_e15_170.8	GCGCCAGTTCTTGCGACGGA	gRNA pooled CRISPR screen	CRISPR screen
Epigenetic library	SCRAP_H_e28_170.10	TAGTAGATCCATCCAGGCGC	gRNA pooled CRISPR screen	CRISPR screen
Epigenetic library	SCRAP_H_e29_197.18	CAATTCGGTGACAGCGGTCC	gRNA pooled CRISPR screen	CRISPR screen
Epigenetic library	SETD1A_e17_120.4	CCGGAGCCGGATCCACGAGT	gRNA pooled CRISPR screen	CRISPR screen
Epigenetic library	SETD1A_e18_138.0	GCGGGAGAAGCGCTACGTGC	gRNA pooled CRISPR screen	CRISPR screen
Epigenetic library	SETD1A_e18_138.16	TGTCGTGGTCCACCCGGAAC	gRNA pooled CRISPR screen	CRISPR screen
Epigenetic library	SETD1A_e18_138.17	GTAGCGCTTCTCCCGCATGT	gRNA pooled CRISPR screen	CRISPR screen
Epigenetic library	SETD1A_e19_118.2	GCAGCCCATTGGCGTGGACG	gRNA pooled CRISPR screen	CRISPR screen
Epigenetic library	SETD1A_e19_118.5	GATCTCCTCGTCCACGCCAA	gRNA pooled CRISPR screen	CRISPR screen
Epigenetic library	SETD1A_e19_118.6	ATCTCCTCGTCCACGCCAAT	gRNA pooled CRISPR screen	CRISPR screen
Epigenetic library	SETD1B_e15_95.7	ACCATCTCGTCAGCCGCGAT	gRNA pooled CRISPR screen	CRISPR screen
Epigenetic library	SETD1B_e16_138.10	CGCGAAGTTGCCGCACTTGG	gRNA pooled CRISPR screen	CRISPR screen
Epigenetic library	SETD1B_e16_138.11	GCACTTGGTGGCGTCGATGA	gRNA pooled CRISPR screen	CRISPR screen
Epigenetic library	SETD1B_e16_138.9	GCGCGCGAAGTTGCCGCACT	gRNA pooled CRISPR screen	CRISPR screen
Epigenetic library	SETD1B_e17_118.1	CTATGCCAAGGTGATCACGG	gRNA pooled CRISPR screen	CRISPR screen
Epigenetic library	SETD1B_e17_118.2	GCAGCACATTAACGTCAATG	gRNA pooled CRISPR screen	CRISPR screen
Epigenetic library	SETD1B_e17_118.3	TGACTATAAGTTCCCCATCG	gRNA pooled CRISPR screen	CRISPR screen
Epigenetic library	SETD2_e5_124.1	TGTCCTAGAATATTGTGGAG	gRNA pooled CRISPR screen	CRISPR screen
Epigenetic library	SETD2_e5_124.2	AGAGTTTAAAGCTCGAGTGA	gRNA pooled CRISPR screen	CRISPR screen
Epigenetic library	SETD2_e5_124.5	GTACCTCTCCACAATATTCT	gRNA pooled CRISPR screen	CRISPR screen
Epigenetic library	SETD2_e6_78.0	ATAATAGATGCCACTCAAAA	gRNA pooled CRISPR screen	CRISPR screen
Epigenetic library	SETD2_e7_98.0	GGACTGTGAACGGACAACTG	gRNA pooled CRISPR screen	CRISPR screen
Epigenetic library	SETD2_e7_98.2	GTGAACGGACAACTGAGGGT	gRNA pooled CRISPR screen	CRISPR screen
Epigenetic library	SETD2_e7_98.3	TGAACGGACAACTGAGGGTT	gRNA pooled CRISPR screen	CRISPR screen
Epigenetic library	SETD4_e6_175.12	CAGGTACGGAGCGAGTGCAC	gRNA pooled CRISPR screen	CRISPR screen
Epigenetic library	SETD4_e6_175.16	GAAAGGCATTCCCGCTGCCT	gRNA pooled CRISPR screen	CRISPR screen
Epigenetic library	SETD4_e6_175.19	GGGCCTCAGGTACACGGCTC	gRNA pooled CRISPR screen	CRISPR screen
Epigenetic library	SETD4_e7_103.0	AAATTAGAACGACTTCACGT	gRNA pooled CRISPR screen	CRISPR screen
Epigenetic library	SETD4_e7_103.2	GAAGAGGTATTCATCTGTTA	gRNA pooled CRISPR screen	CRISPR screen
Epigenetic library	SETD5_e10_118.2	TGTGTGGATGCCCGTACTTT	gRNA pooled CRISPR screen	CRISPR screen
Epigenetic library	SETD5_e10_118.4	GAGCATCATTACCGAAAGTA	gRNA pooled CRISPR screen	CRISPR screen
Epigenetic library	SETD5_e10_118.5	AGCATCATTACCGAAAGTAC	gRNA pooled CRISPR screen	CRISPR screen
Epigenetic library	SETD5_e11_110.0	GTGCGACACATGATTGCAGA	gRNA pooled CRISPR screen	CRISPR screen
Epigenetic library	SETD5_e11_110.1	TGCGACACATGATTGCAGAT	gRNA pooled CRISPR screen	CRISPR screen
Epigenetic library	SETD5_e9_105.1	ACTCTTATAATAGAGTATCG	gRNA pooled CRISPR screen	CRISPR screen
Epigenetic library	SETD5_e9_105.2	CTCTTATAATAGAGTATCGT	gRNA pooled CRISPR screen	CRISPR screen
Epigenetic library	SETD6_e4_118.10	GTTCTAGGGAGCGAACCCTG	gRNA pooled CRISPR screen	CRISPR screen
Epigenetic library	SETD6_e4_118.16	ATCGGGGTGGGCTTCCATGA	gRNA pooled CRISPR screen	CRISPR screen
Epigenetic library	SETD6_e4_118.19	TGAAGGGCAGCACGATGGAC	gRNA pooled CRISPR screen	CRISPR screen
Epigenetic library	SETD6_e5_121.11	GGCACCATCACGGGGGAGTT	gRNA pooled CRISPR screen	CRISPR screen
Epigenetic library	SETD6_e5_121.2	GGAGCCCAACTCCCCCGTGA	gRNA pooled CRISPR screen	CRISPR screen
Epigenetic library	SETD6_e5_121.3	TTCTAGATTGGCGTTGTGAT	gRNA pooled CRISPR screen	CRISPR screen
Epigenetic library	SETD6_e6_67.6	ATCTCATGGCCTTTAGGAAT	gRNA pooled CRISPR screen	CRISPR screen
Epigenetic library	SETD7_e6_86.0	TGGAGAAGGACTTTTTTCAA	gRNA pooled CRISPR screen	CRISPR screen
Epigenetic library	SETD7_e6_86.1	ACTTTTTTCAAAGGTAGCTG	gRNA pooled CRISPR screen	CRISPR screen
Epigenetic library	SETD7_e6_86.2	CTTTTTTCAAAGGTAGCTGT	gRNA pooled CRISPR screen	CRISPR screen
Epigenetic library	SETD7_e7_158.10	AGGCACAGTACTTGGATACG	gRNA pooled CRISPR screen	CRISPR screen
Epigenetic library	SETD7_e7_158.11	GTACTTGGATACGTGGTTAT	gRNA pooled CRISPR screen	CRISPR screen
Epigenetic library	SETD7_e7_158.13	GATACGTGGTTATAGGGCTC	gRNA pooled CRISPR screen	CRISPR screen
Epigenetic library	SETD7_e8_95.11	CATTTGATGGGCCCAAAACG	gRNA pooled CRISPR screen	CRISPR screen
Epigenetic library	SETD7_e8_95.12	ATTTGATGGGCCCAAAACGG	gRNA pooled CRISPR screen	CRISPR screen
Epigenetic library	SETD7_e8_95.8	AGGGTGCGGATGCATTTGAT	gRNA pooled CRISPR screen	CRISPR screen
Epigenetic library	SETD8_e7_190.11	ACGGGAGGCTCTGTACGCAC	gRNA pooled CRISPR screen	CRISPR screen
Epigenetic library	SETD8_e7_190.14	TCTGAGCAAAACCTACTGCG	gRNA pooled CRISPR screen	CRISPR screen
Epigenetic library	SETD8_e7_190.18	GTACAGAGCCTCCCGTTTCT	gRNA pooled CRISPR screen	CRISPR screen
Epigenetic library	SETD8_e8_158.0	ACTAGAGAGACAAATCGCCT	gRNA pooled CRISPR screen	CRISPR screen
Epigenetic library	SETD8_e8_158.5	GCCTCCCGAGACATCGCGGC	gRNA pooled CRISPR screen	CRISPR screen
Epigenetic library	SETDB1_e20_55.0	ATCATTGATGCCAAGCTTGA	gRNA pooled CRISPR screen	CRISPR screen
Epigenetic library	SETDB1_e20_55.1	TGCCAAGCTTGAAGGCAACC	gRNA pooled CRISPR screen	CRISPR screen
Epigenetic library	SETDB1_e20_55.3	GCCCAGGTTGCCTTCAAGCT	gRNA pooled CRISPR screen	CRISPR screen
Epigenetic library	SETDB1_e21_89.0	GTTTGTCCAGAATGTCTTCG	gRNA pooled CRISPR screen	CRISPR screen
Epigenetic library	SETDB1_e21_89.8	CCAGGGGAAGCGAAGATCAT	gRNA pooled CRISPR screen	CRISPR screen
Epigenetic library	SETDB1_e21_89.9	GGGTATCCACGAAGACATTC	gRNA pooled CRISPR screen	CRISPR screen
Epigenetic library	SETDB1_e22_45.0	GGGCTGGGACAGAACTTACT	gRNA pooled CRISPR screen	CRISPR screen
Epigenetic library	SETDB1_e22_45.1	GGCTGGGACAGAACTTACTT	gRNA pooled CRISPR screen	CRISPR screen
Epigenetic library	SETDB1_e22_45.2	AAGTAAGTTCTGTCCCAGCC	gRNA pooled CRISPR screen	CRISPR screen
Epigenetic library	SETDB2_e13_63.1	TTATTGGATGCCACAAAAGA	gRNA pooled CRISPR screen	CRISPR screen
Epigenetic library	SETDB2_e14_89.3	CAACAGGAATTTTCCATTGG	gRNA pooled CRISPR screen	CRISPR screen
Epigenetic library	SETDB2_e14_89.4	TTGGTGAAGAATGCCACCAA	gRNA pooled CRISPR screen	CRISPR screen
Epigenetic library	SETDB2_e14_89.5	ACATTCTGTACCAAGAGATT	gRNA pooled CRISPR screen	CRISPR screen
Epigenetic library	SETMAR_e2_380.19	TGACTCAATGGTACCTAAGT	gRNA pooled CRISPR screen	CRISPR screen
Epigenetic library	SETMAR_e2_380.24	TAGGTACCATTGAGTCAATT	gRNA pooled CRISPR screen	CRISPR screen
Epigenetic library	SETMAR_e2_380.25	ACCATTGAGTCAATTCGGAC	gRNA pooled CRISPR screen	CRISPR screen
Epigenetic library	SETMAR_e2_380.4	AGGCTGGGGACTTCGTACCT	gRNA pooled CRISPR screen	CRISPR screen
Epigenetic library	SETMAR_e2_380.5	ACCTTGGAATTTATACCGAA	gRNA pooled CRISPR screen	CRISPR screen
Epigenetic library	SHPRH_H_e26_93.1	AAAATACAGCTTAGAGATCC	gRNA pooled CRISPR screen	CRISPR screen
Epigenetic library	SHPRH_H_e26_93.4	CGTTGAGAAAACGAGTGCTT	gRNA pooled CRISPR screen	CRISPR screen
Epigenetic library	SHPRH_H_e26_93.5	AAAACGAGTGCTTTGGCCCC	gRNA pooled CRISPR screen	CRISPR screen
Epigenetic library	SHPRH_H_e27_179.10	AATTCGGTGCACCCTCCCTA	gRNA pooled CRISPR screen	CRISPR screen
Epigenetic library	SHPRH_H_e27_179.16	TCATGGGCAGGGTTCAATAT	gRNA pooled CRISPR screen	CRISPR screen
Epigenetic library	SHPRH_H_e27_179.9	ATAGGGAGGGTGCACCGAAT	gRNA pooled CRISPR screen	CRISPR screen
Epigenetic library	SIRT1_e4_153.5	TCAATATCAAACATCGCTTG	gRNA pooled CRISPR screen	CRISPR screen
Epigenetic library	SIRT1_e4_153.6	TCAAACATCGCTTGAGGATC	gRNA pooled CRISPR screen	CRISPR screen
Epigenetic library	SIRT1_e5_148.2	TACCCAGAACATAGACACGC	gRNA pooled CRISPR screen	CRISPR screen
Epigenetic library	SIRT1_e5_148.3	GAACATAGACACGCTGGAAC	gRNA pooled CRISPR screen	CRISPR screen
Epigenetic library	SIRT1_e6_80.0	GTTGACTGTGAAGCTGTACG	gRNA pooled CRISPR screen	CRISPR screen
Epigenetic library	SIRT1_e7_187.11	ATAGCAAGCGGTTCATCAGC	gRNA pooled CRISPR screen	CRISPR screen
Epigenetic library	SIRT1_e7_187.14	GCTGGGCACCTAGGACATCG	gRNA pooled CRISPR screen	CRISPR screen
Epigenetic library	SIRT2_e10_60.1	GCTCTGACAGTCTTCACACT	gRNA pooled CRISPR screen	CRISPR screen
Epigenetic library	SIRT2_e11_56.0	ATACAGGAGAAGAAACGCGC	gRNA pooled CRISPR screen	CRISPR screen
Epigenetic library	SIRT2_e12_77.3	GGTCATGGGTACCTCCTTGC	gRNA pooled CRISPR screen	CRISPR screen
Epigenetic library	SIRT2_e13_52.4	CCTTGTTGATGAGCAGGCGA	gRNA pooled CRISPR screen	CRISPR screen
Epigenetic library	SIRT2_e14_70.3	GGGATGATTATGGGCCTCGG	gRNA pooled CRISPR screen	CRISPR screen
Epigenetic library	SIRT2_e6_107.11	TAGGTTGTCATAGAGGCCGG	gRNA pooled CRISPR screen	CRISPR screen
Epigenetic library	SIRT2_e7_57.7	TCCTTGGCGAGGGCGAAGAA	gRNA pooled CRISPR screen	CRISPR screen
Epigenetic library	SIRT2_e8_69.0	CTACTTCATGCGCCTGCTGA	gRNA pooled CRISPR screen	CRISPR screen
Epigenetic library	SIRT2_e9_130.10	GGCACGAATACCCGCTAAGC	gRNA pooled CRISPR screen	CRISPR screen
Epigenetic library	SIRT3_e3_210.0	GTACGATCTCCCGTACCCCG	gRNA pooled CRISPR screen	CRISPR screen
Epigenetic library	SIRT3_e3_210.28	GGTACGGGAGATCGTACTGC	gRNA pooled CRISPR screen	CRISPR screen
Epigenetic library	SIRT3_e4_101.10	GGGTCTTTGGCAGACTGTGC	gRNA pooled CRISPR screen	CRISPR screen
Epigenetic library	SIRT3_e5_162.21	TTCACAACGCCGGTGCAGAC	gRNA pooled CRISPR screen	CRISPR screen
Epigenetic library	SIRT3_e6_158.32	CCGCACGGCCTCGGTCAAGC	gRNA pooled CRISPR screen	CRISPR screen
Epigenetic library	SIRT4_e2_341.15	CCCCAATCCGCCAGCGGTAC	gRNA pooled CRISPR screen	CRISPR screen
Epigenetic library	SIRT4_e2_341.60	GTCTGGTATCCCCGATTCGG	gRNA pooled CRISPR screen	CRISPR screen
Epigenetic library	SIRT4_e3_210.14	GTCCCAACCTGCGTTCAATG	gRNA pooled CRISPR screen	CRISPR screen
Epigenetic library	SIRT4_e3_210.19	TCCCCGAAGAAAACGACATC	gRNA pooled CRISPR screen	CRISPR screen
Epigenetic library	SIRT4_e4_158.10	GCCAAGTCATCCGACCGTGT	gRNA pooled CRISPR screen	CRISPR screen
Epigenetic library	SIRT4_e4_158.9	CGCCAAGTCATCCGACCGTG	gRNA pooled CRISPR screen	CRISPR screen
Epigenetic library	SIRT5_e5_210.25	GGGTGATGACCACGACTCGC	gRNA pooled CRISPR screen	CRISPR screen
Epigenetic library	SIRT5_e5_210.7	GTTCTACCACTACCGGCGGG	gRNA pooled CRISPR screen	CRISPR screen
Epigenetic library	SIRT5_e6_88.0	AAAACTCGATGTACCTCTTG	gRNA pooled CRISPR screen	CRISPR screen
Epigenetic library	SIRT5_e7_54.0	AAGTTTCTCAACTGGGATGC	gRNA pooled CRISPR screen	CRISPR screen
Epigenetic library	SIRT5_e8_124.3	CGACCTCACGTCGTGTGGTT	gRNA pooled CRISPR screen	CRISPR screen
Epigenetic library	SIRT5_e9_116.7	GAATCTGTTCGTAGCTGGGG	gRNA pooled CRISPR screen	CRISPR screen
Epigenetic library	SIRT6_e3_183.25	CGTGGGCCGCGCGCTCTCAA	gRNA pooled CRISPR screen	CRISPR screen
Epigenetic library	SIRT6_e3_183.4	ACACCACCTTTGAGAGCGCG	gRNA pooled CRISPR screen	CRISPR screen
Epigenetic library	SIRT6_e4_60.2	GCTCCACGGGAACATGTTTG	gRNA pooled CRISPR screen	CRISPR screen
Epigenetic library	SIRT6_e4_60.3	CTTCCACAAACATGTTCCCG	gRNA pooled CRISPR screen	CRISPR screen
Epigenetic library	SIRT6_e5_96.0	GTACGTCCGAGACACAGTCG	gRNA pooled CRISPR screen	CRISPR screen
Epigenetic library	SIRT6_e5_96.1	TACGTCCGAGACACAGTCGT	gRNA pooled CRISPR screen	CRISPR screen
Epigenetic library	SIRT6_e6_81.6	GGACCTGGCACTCGCCGATG	gRNA pooled CRISPR screen	CRISPR screen
Epigenetic library	SIRT6_e6_81.7	TGGCCTCATCGGCGAGTGCC	gRNA pooled CRISPR screen	CRISPR screen
Epigenetic library	SIRT6_e7_124.0	CGCCGACCTGTCCATCACGC	gRNA pooled CRISPR screen	CRISPR screen
Epigenetic library	SIRT6_e7_124.20	CAGCGATGTACCCAGCGTGA	gRNA pooled CRISPR screen	CRISPR screen
Epigenetic library	SIRT7_e4_70.10	CCATTAGGGCCCCGGTAGTC	gRNA pooled CRISPR screen	CRISPR screen
Epigenetic library	SIRT7_e4_70.2	GCGTCTATCCCAGACTACCG	gRNA pooled CRISPR screen	CRISPR screen
Epigenetic library	SIRT7_e5_73.1	GCAGACGGGTGATGCTCATG	gRNA pooled CRISPR screen	CRISPR screen
Epigenetic library	SIRT7_e5_73.8	TGGCTCGGCCTCGCTCAGGT	gRNA pooled CRISPR screen	CRISPR screen
Epigenetic library	SIRT7_e6_99.10	AGCTCGGAGATGGCCGTGCG	gRNA pooled CRISPR screen	CRISPR screen
Epigenetic library	SIRT7_e6_99.9	GTTCCCGTGGAGCTCGGAGA	gRNA pooled CRISPR screen	CRISPR screen
Epigenetic library	SIRT7_e7_210.3	TCCCAACAGGGAGTACGTGC	gRNA pooled CRISPR screen	CRISPR screen
Epigenetic library	SIRT7_e7_210.4	CGTGCGGGTGTTCGATGTGA	gRNA pooled CRISPR screen	CRISPR screen
Epigenetic library	SIRT7_e8_81.4	CGATGTAAAGCTTCGGCCGC	gRNA pooled CRISPR screen	CRISPR screen
Epigenetic library	SIRT7_e8_81.6	AAAGCTTCGGCCGCCGGCTA	gRNA pooled CRISPR screen	CRISPR screen
Epigenetic library	SMARCA2_BD_e28_218.0	CATCGAAGACGGCAATTTGG	gRNA pooled CRISPR screen	CRISPR screen
Epigenetic library	SMARCA2_BD_e28_218.15	GGTGACAGTTTCTCAGCGGG	gRNA pooled CRISPR screen	CRISPR screen
Epigenetic library	SMARCA2_BD_e28_218.19	CTCCAAATTGCCGTCTTCGA	gRNA pooled CRISPR screen	CRISPR screen
Epigenetic library	SMARCA2_BD_e29_54.0	GGTGCCCAGTAATTCTCAGT	gRNA pooled CRISPR screen	CRISPR screen
Epigenetic library	SMARCA2_BD_e29_54.2	TATTTCCAACTGAGAATTAC	gRNA pooled CRISPR screen	CRISPR screen
Epigenetic library	SMARCA2_BD_e29_54.3	ATTTCCAACTGAGAATTACT	gRNA pooled CRISPR screen	CRISPR screen
Epigenetic library	SMARCA2_D_e15_118.0	CGGAATCTTAGCCGATGAAA	gRNA pooled CRISPR screen	CRISPR screen
Epigenetic library	SMARCA2_D_e16_67.2	TGACAAATGGGCTCCTTCTG	gRNA pooled CRISPR screen	CRISPR screen
Epigenetic library	SMARCA2_D_e17_111.10	ACAAGGGAGCGACGCATGGC	gRNA pooled CRISPR screen	CRISPR screen
Epigenetic library	SMARCA2_D_e18_135.13	AGTGGTGATTCTTCATTCGG	gRNA pooled CRISPR screen	CRISPR screen
Epigenetic library	SMARCA2_H_e23_167.0	GCTGAACTGTATCGGGCCTC	gRNA pooled CRISPR screen	CRISPR screen
Epigenetic library	SMARCA2_H_e24_164.7	TGGTCATCTTTGACAGCGAC	gRNA pooled CRISPR screen	CRISPR screen
Epigenetic library	SMARCA2_H_e25_59.1	AAGACCGAGCTCACCGCATC	gRNA pooled CRISPR screen	CRISPR screen
Epigenetic library	SMARCA4_BD_e31_52.1	GGATGCCGTGATCAAGTACA	gRNA pooled CRISPR screen	CRISPR screen
Epigenetic library	SMARCA4_BD_e32_109.6	GCGGATGAGCTCGTAGTACT	gRNA pooled CRISPR screen	CRISPR screen
Epigenetic library	SMARCA4_BD_e32_109.8	CTCGGGCAGCTCCTTTCGCG	gRNA pooled CRISPR screen	CRISPR screen
Epigenetic library	SMARCA4_BD_e32_109.9	TCGGGCAGCTCCTTTCGCGA	gRNA pooled CRISPR screen	CRISPR screen
Epigenetic library	SMARCA4_BD_e33_102.10	CGTTGAGGCTGCGGTACTTG	gRNA pooled CRISPR screen	CRISPR screen
Epigenetic library	SMARCA4_BD_e33_102.5	GGTTGAAGGTCTGTGCGTTC	gRNA pooled CRISPR screen	CRISPR screen
Epigenetic library	SMARCA4_BD_e33_102.8	CGTCCTTCTCTAGGTCGTTG	gRNA pooled CRISPR screen	CRISPR screen
Epigenetic library	SMARCA4_BD_e34_59.1	AGTCGGTCTTCACCAGCGTG	gRNA pooled CRISPR screen	CRISPR screen
Epigenetic library	SMARCA4_BD_e34_59.2	GAAGACCGACTGCAAGACGA	gRNA pooled CRISPR screen	CRISPR screen
Epigenetic library	SMARCAD1_D_e12_100.3	CTGGCATACCTCTATCAGGA	gRNA pooled CRISPR screen	CRISPR screen
Epigenetic library	SMARCAD1_D_e13_60.1	TTTATGGTGCCCTACTTTGA	gRNA pooled CRISPR screen	CRISPR screen
Epigenetic library	SMARCAD1_D_e15_136.0	ATGACCGTAGTCTGTTTCGA	gRNA pooled CRISPR screen	CRISPR screen
Epigenetic library	SMARCAD1_H_e21_119.0	TAGCCAATTTACCATGATGC	gRNA pooled CRISPR screen	CRISPR screen
Epigenetic library	SMARCAD1_H_e22_183.0	TGATGAGTTTAATACCGATA	gRNA pooled CRISPR screen	CRISPR screen
Epigenetic library	SMARCAL1_D_e10_66.2	CCGGCATAGCTGCTCGACAG	gRNA pooled CRISPR screen	CRISPR screen
Epigenetic library	SMARCAL1_D_e8_135.4	CATCGCAGCCTTTTACCGGA	gRNA pooled CRISPR screen	CRISPR screen
Epigenetic library	SMARCAL1_D_e9_159.0	CCCAGATTGCATCAACGTCG	gRNA pooled CRISPR screen	CRISPR screen
Epigenetic library	SMARCAL1_H_e14_103.5	GCTCTTGCGTAATTGCGTCC	gRNA pooled CRISPR screen	CRISPR screen
Epigenetic library	SMARCAL1_H_e15_183.0	GTGCAGCACATCCGCATCGA	gRNA pooled CRISPR screen	CRISPR screen
Epigenetic library	SMARCAL1_H_e16_50.0	GAGGACCGCGTGCACCGCAT	gRNA pooled CRISPR screen	CRISPR screen
Epigenetic library	SMYD1_e4_86.3	GCCTGGTGAACCATGACTGT	gRNA pooled CRISPR screen	CRISPR screen
Epigenetic library	SMYD1_e4_86.7	TACAGTTGGGCCAACAGTCA	gRNA pooled CRISPR screen	CRISPR screen
Epigenetic library	SMYD1_e6_73.0	GCCCTAGGCAAGATCTCAGA	gRNA pooled CRISPR screen	CRISPR screen
Epigenetic library	SMYD1_e6_73.3	TCCTTCTGAGATCTTGCCTA	gRNA pooled CRISPR screen	CRISPR screen
Epigenetic library	SMYD2_e6_55.0	AGATGAAGAACTTTCTCATT	gRNA pooled CRISPR screen	CRISPR screen
Epigenetic library	SMYD2_e7_103.5	GCTGTACAGGAAATCAAGCC	gRNA pooled CRISPR screen	CRISPR screen
Epigenetic library	SMYD2_e7_103.9	TTCTGCCAGGGTCCCTTTGT	gRNA pooled CRISPR screen	CRISPR screen
Epigenetic library	SMYD3_e5_95.2	AAAGGCTTCAAAAAGGTCAA	gRNA pooled CRISPR screen	CRISPR screen
Epigenetic library	SMYD3_e5_95.3	GCTTCAAAAAGGTCAAAGGC	gRNA pooled CRISPR screen	CRISPR screen
Epigenetic library	SMYD3_e6_68.1	CATCTGTAATGCGGAGATGC	gRNA pooled CRISPR screen	CRISPR screen
Epigenetic library	SMYD3_e6_68.3	GAGATGCAGGAAGTTGGTGT	gRNA pooled CRISPR screen	CRISPR screen
Epigenetic library	SMYD3_e6_68.4	CTGCATCTCCGCATTACAGA	gRNA pooled CRISPR screen	CRISPR screen
Epigenetic library	SMYD3_e7_103.2	GCGAGCAGTCCGAGACATCG	gRNA pooled CRISPR screen	CRISPR screen
Epigenetic library	SMYD3_e7_103.4	GCAGTCCGAGACATCGAGGT	gRNA pooled CRISPR screen	CRISPR screen
Epigenetic library	SMYD3_e7_103.7	CTCGGACTGCTCGCAGTAAG	gRNA pooled CRISPR screen	CRISPR screen
Epigenetic library	SMYD4_e5_95.0	TGTGTCCTGACGTGACTATT	gRNA pooled CRISPR screen	CRISPR screen
Epigenetic library	SMYD4_e5_95.4	ACAGCTTCAGTGTAACGCTC	gRNA pooled CRISPR screen	CRISPR screen
Epigenetic library	SMYD4_e5_95.5	ACTCCCCAAATAGTCACGTC	gRNA pooled CRISPR screen	CRISPR screen
Epigenetic library	SMYD4_e6_183.0	GGAGCATCGTTACCGACAGC	gRNA pooled CRISPR screen	CRISPR screen
Epigenetic library	SMYD4_e6_183.6	GGCGTCACAGCGGATTAGAA	gRNA pooled CRISPR screen	CRISPR screen
Epigenetic library	SMYD4_e6_183.9	TTCTAATCCGCTGTGACGCC	gRNA pooled CRISPR screen	CRISPR screen
Epigenetic library	SMYD5_SET1_e10_57.0	GGAGAGTTTCTTAACTGTGA	gRNA pooled CRISPR screen	CRISPR screen
Epigenetic library	SMYD5_SET1_e10_57.1	TTTCTTAACTGTGAAGGATC	gRNA pooled CRISPR screen	CRISPR screen
Epigenetic library	SMYD5_SET1_e10_57.2	AGCAGCTCTGAAGCACAAAG	gRNA pooled CRISPR screen	CRISPR screen
Epigenetic library	SMYD5_SET1_e11_95.0	CCTTTTGCATGTCACTGCTC	gRNA pooled CRISPR screen	CRISPR screen
Epigenetic library	SMYD5_SET1_e11_95.2	GCTCTGGAGGATATTAAGCC	gRNA pooled CRISPR screen	CRISPR screen
Epigenetic library	SMYD5_SET1_e11_95.9	CTGCATTGGGCACACAACTG	gRNA pooled CRISPR screen	CRISPR screen
Epigenetic library	SMYD5_SET1_e2_73.5	GGGAGACCATCTTCGTAGAA	gRNA pooled CRISPR screen	CRISPR screen
Epigenetic library	SMYD5_SET1_e2_73.6	CATCTTCGTAGAACGGCCCC	gRNA pooled CRISPR screen	CRISPR screen
Epigenetic library	SMYD5_SET1_e2_73.8	CAGGGGCCGTTCTACGAAGA	gRNA pooled CRISPR screen	CRISPR screen
Epigenetic library	SP100_BD_e27_72.1	AATCACAGTAGACCTTCAAG	gRNA pooled CRISPR screen	CRISPR screen
Epigenetic library	SP100_BD_e27_72.2	CACAGTAGACCTTCAAGAGG	gRNA pooled CRISPR screen	CRISPR screen
Epigenetic library	SP100_BD_e28_144.1	CAGATGTACACCCGAGTAGA	gRNA pooled CRISPR screen	CRISPR screen
Epigenetic library	SP100_BD_e28_144.2	AGATGTACACCCGAGTAGAA	gRNA pooled CRISPR screen	CRISPR screen
Epigenetic library	SP100_BD_e28_144.3	CCGAGTAGAAGGGTTTGTGC	gRNA pooled CRISPR screen	CRISPR screen
Epigenetic library	SP100_BD_e29_79.0	GGAAGATAAATTCACCAGAC	gRNA pooled CRISPR screen	CRISPR screen
Epigenetic library	SP100_BD_e29_79.3	CTGTACTTGAATTCCCAGTC	gRNA pooled CRISPR screen	CRISPR screen
Epigenetic library	SP140_BD_e27_79.3	CCAAATGGGATTTAGACTGG	gRNA pooled CRISPR screen	CRISPR screen
Epigenetic library	SP140L_BD_e19_73.2	CCAAATGGGACTTAGACTGG	gRNA pooled CRISPR screen	CRISPR screen
Epigenetic library	SUV39H1_e3_105.1	TGCATCTTCCGCACGGATGA	gRNA pooled CRISPR screen	CRISPR screen
Epigenetic library	SUV39H1_e3_105.10	AGCTTCGTCATGGAGTACGT	gRNA pooled CRISPR screen	CRISPR screen
Epigenetic library	SUV39H1_e3_105.3	TTCCGCACGGATGATGGGCG	gRNA pooled CRISPR screen	CRISPR screen
Epigenetic library	SUV39H1_e4_147.19	CGCCCTGACGGTCGTAGATC	gRNA pooled CRISPR screen	CRISPR screen
Epigenetic library	SUV39H1_e4_147.4	GGGCCAGATCTACGACCGTC	gRNA pooled CRISPR screen	CRISPR screen
Epigenetic library	SUV39H1_e4_147.5	GGCCAGATCTACGACCGTCA	gRNA pooled CRISPR screen	CRISPR screen
Epigenetic library	SUV39H1_e5_130.10	GTGGCAAAGAAAGCGATGCG	gRNA pooled CRISPR screen	CRISPR screen
Epigenetic library	SUV39H1_e5_130.11	TGCGGGGCAGCCGCTCGTCA	gRNA pooled CRISPR screen	CRISPR screen
Epigenetic library	SUV39H1_e5_130.3	GCCACAAGAACCATCCGGGC	gRNA pooled CRISPR screen	CRISPR screen
Epigenetic library	SUV39H2_e3_105.1	TTTCGAACTAGCAATGGACG	gRNA pooled CRISPR screen	CRISPR screen
Epigenetic library	SUV39H2_e3_105.2	GAACTAGCAATGGACGTGGC	gRNA pooled CRISPR screen	CRISPR screen
Epigenetic library	SUV39H2_e3_105.3	AACTAGCAATGGACGTGGCT	gRNA pooled CRISPR screen	CRISPR screen
Epigenetic library	SUV39H2_e4_147.1	AGGACAGTTCTATGACAACA	gRNA pooled CRISPR screen	CRISPR screen
Epigenetic library	SUV39H2_e4_147.3	AATCACGTATCTCTTTGATC	gRNA pooled CRISPR screen	CRISPR screen
Epigenetic library	SUV39H2_e4_147.6	ACAGTGGATGCGGCTCGATA	gRNA pooled CRISPR screen	CRISPR screen
Epigenetic library	SUV39H2_e5_130.0	TCCACAAGAACCATAAATGC	gRNA pooled CRISPR screen	CRISPR screen
Epigenetic library	SUV39H2_e5_130.5	GTGGAAAACAATGCTATTCG	gRNA pooled CRISPR screen	CRISPR screen
Epigenetic library	SUV39H2_e5_130.6	TTCGGGGAAGACGAGTATCG	gRNA pooled CRISPR screen	CRISPR screen
Epigenetic library	SUV420H1_e6_45.0	CTCTTTTGTTGCAACTATTT	gRNA pooled CRISPR screen	CRISPR screen
Epigenetic library	SUV420H1_e7_167.4	GAGAACATGCTACTTAGACA	gRNA pooled CRISPR screen	CRISPR screen
Epigenetic library	SUV420H1_e7_167.5	TCAGTGTCATGTACTCCACA	gRNA pooled CRISPR screen	CRISPR screen
Epigenetic library	SUV420H1_e7_167.7	AAACTGTGCTCAACTCTGGC	gRNA pooled CRISPR screen	CRISPR screen
Epigenetic library	SUV420H1_e9_105.0	TCGAGATACAGCATGTGTGA	gRNA pooled CRISPR screen	CRISPR screen
Epigenetic library	SUV420H1_e9_105.1	GCTCTAAGAGACATTGAACC	gRNA pooled CRISPR screen	CRISPR screen
Epigenetic library	SUV420H1_e9_105.5	TATTATGGAGATGGGTTCTT	gRNA pooled CRISPR screen	CRISPR screen
Epigenetic library	SUV420H2_e5_164.12	TCATGTACTCAACCCGCAAG	gRNA pooled CRISPR screen	CRISPR screen
Epigenetic library	SUV420H2_e5_164.16	CATGGTTGATGAAGGCGGCT	gRNA pooled CRISPR screen	CRISPR screen
Epigenetic library	SUV420H2_e5_164.18	CAGCTGAGCACTCCGCTTGC	gRNA pooled CRISPR screen	CRISPR screen
Epigenetic library	SUV420H2_e7_105.13	GTCCCGGAGCACCTTCACGC	gRNA pooled CRISPR screen	CRISPR screen
Epigenetic library	SUV420H2_e7_105.8	GGTGACATGCTTCTACGGCG	gRNA pooled CRISPR screen	CRISPR screen
Epigenetic library	SUV420H2_e7_105.9	GTGACATGCTTCTACGGCGA	gRNA pooled CRISPR screen	CRISPR screen
Epigenetic library	TAF1_BD1_e28_178.10	GGCGTTTACGCACGTTTTCG	gRNA pooled CRISPR screen	CRISPR screen
Epigenetic library	TAF1_BD1_e28_178.11	CGTTTTCGCGGAGTGTTTGT	gRNA pooled CRISPR screen	CRISPR screen
Epigenetic library	TAF1_BD2_e31_93.0	CAAAGTGATTGTCAATCCAA	gRNA pooled CRISPR screen	CRISPR screen
Epigenetic library	TAF1_BD2_e32_85.3	GGATGATGTAAACCTTATTC	gRNA pooled CRISPR screen	CRISPR screen
Epigenetic library	TAF1_BD2_e33_68.0	TCAGTATACTAAGACTGCCC	gRNA pooled CRISPR screen	CRISPR screen
Epigenetic library	TAF1_BD2_e33_68.1	AACAGACGTTCACAATCTCC	gRNA pooled CRISPR screen	CRISPR screen
Epigenetic library	TAF1_e13_174.15	GATCACCATCTTTGCCTGTG	gRNA pooled CRISPR screen	CRISPR screen
Epigenetic library	TAF1_e15_201.1	CTTGATCATTCGGACAAGAC	gRNA pooled CRISPR screen	CRISPR screen
Epigenetic library	TAF1_e15_201.13	AATATGCGTATTGGCCCTTT	gRNA pooled CRISPR screen	CRISPR screen
Epigenetic library	TET1_e10_86.0	TCGAGAAGATAACCGCTCTT	gRNA pooled CRISPR screen	CRISPR screen
Epigenetic library	TET1_e10_86.1	CGAGAAGATAACCGCTCTTT	gRNA pooled CRISPR screen	CRISPR screen
Epigenetic library	TET1_e10_86.5	GCGGTTATCTTCTCGAGTTA	gRNA pooled CRISPR screen	CRISPR screen
Epigenetic library	TET1_e7_86.2	GGATCAATTCTAAATCTTCT	gRNA pooled CRISPR screen	CRISPR screen
Epigenetic library	TET1_e8_90.0	TGAAGATAACTTACAGAGTT	gRNA pooled CRISPR screen	CRISPR screen
Epigenetic library	TET1_e8_90.1	GGAGCATACTGCTTATAAAT	gRNA pooled CRISPR screen	CRISPR screen
Epigenetic library	TET1_e8_90.2	AACTCTGTAAGTTATCTTCA	gRNA pooled CRISPR screen	CRISPR screen
Epigenetic library	TET1_e9_138.1	GTTGCCCGAGAATGTCGGCT	gRNA pooled CRISPR screen	CRISPR screen
Epigenetic library	TET1_e9_138.17	TGCTGCCAAGCCGACATTCT	gRNA pooled CRISPR screen	CRISPR screen
Epigenetic library	TET1_e9_138.18	GCTGCCAAGCCGACATTCTC	gRNA pooled CRISPR screen	CRISPR screen
Epigenetic library	TET2_e10_86.0	AGAGAAGACAATCGAGAATT	gRNA pooled CRISPR screen	CRISPR screen
Epigenetic library	TET2_e10_86.1	GAAGACAATCGAGAATTTGG	gRNA pooled CRISPR screen	CRISPR screen
Epigenetic library	TET2_e10_86.3	ACGTGAAGCTGCTCATCCTC	gRNA pooled CRISPR screen	CRISPR screen
Epigenetic library	TET2_e7_86.0	TCATGGAGCATGTACTACAA	gRNA pooled CRISPR screen	CRISPR screen
Epigenetic library	TET2_e7_86.2	CCAAGGAAGTTTAAGCTGCT	gRNA pooled CRISPR screen	CRISPR screen
Epigenetic library	TET2_e7_86.3	CAAGGAAGTTTAAGCTGCTT	gRNA pooled CRISPR screen	CRISPR screen
Epigenetic library	TET2_e8_90.0	GCAAAACCTGTCCACTCTTA	gRNA pooled CRISPR screen	CRISPR screen
Epigenetic library	TET2_e8_90.2	ATATGTTGGTGCCATAAGAG	gRNA pooled CRISPR screen	CRISPR screen
Epigenetic library	TET2_e8_90.3	TTGGTGCCATAAGAGTGGAC	gRNA pooled CRISPR screen	CRISPR screen
Epigenetic library	TET2_e9_138.0	CAGAGCACCAGAGTGCCGTC	gRNA pooled CRISPR screen	CRISPR screen
Epigenetic library	TET2_e9_138.1	AGAGCACCAGAGTGCCGTCT	gRNA pooled CRISPR screen	CRISPR screen
Epigenetic library	TET2_e9_138.14	TTCAGACCCAGACGGCACTC	gRNA pooled CRISPR screen	CRISPR screen
Epigenetic library	TET3_e10_79.0	CAAGGAAGACAATCGCTGCG	gRNA pooled CRISPR screen	CRISPR screen
Epigenetic library	TET3_e10_79.1	AAGGAAGACAATCGCTGCGT	gRNA pooled CRISPR screen	CRISPR screen
Epigenetic library	TET3_e10_79.2	CTGCGTGGGCAAGATTCCCG	gRNA pooled CRISPR screen	CRISPR screen
Epigenetic library	TET3_e7_86.1	TCAACGGCTGCAAGTATGCT	gRNA pooled CRISPR screen	CRISPR screen
Epigenetic library	TET3_e7_86.3	CTCGCAAGTTCCGCCTCGCA	gRNA pooled CRISPR screen	CRISPR screen
Epigenetic library	TET3_e7_86.4	TCGCAAGTTCCGCCTCGCAG	gRNA pooled CRISPR screen	CRISPR screen
Epigenetic library	TET3_e8_90.2	CGCTCCCCTGTACAAGCGAC	gRNA pooled CRISPR screen	CRISPR screen
Epigenetic library	TET3_e8_90.5	GAGGGGCCAGTCGCTTGTAC	gRNA pooled CRISPR screen	CRISPR screen
Epigenetic library	TET3_e8_90.9	GTACAGGGGAGCGACTTCGG	gRNA pooled CRISPR screen	CRISPR screen
Epigenetic library	TET3_e9_138.0	AATAGCGATTGACTGCCGTC	gRNA pooled CRISPR screen	CRISPR screen
Epigenetic library	TET3_e9_138.1	ATAGCGATTGACTGCCGTCT	gRNA pooled CRISPR screen	CRISPR screen
Epigenetic library	TET3_e9_138.2	TAGCGATTGACTGCCGTCTG	gRNA pooled CRISPR screen	CRISPR screen
Epigenetic library	TIP60_e10_94.0	ATCAACGGAAGACTACAATG	gRNA pooled CRISPR screen	CRISPR screen
Epigenetic library	TIP60_e10_94.13	GGGAGGCAGGGTTAGGATGC	gRNA pooled CRISPR screen	CRISPR screen
Epigenetic library	TIP60_e10_94.5	TCAGCAGCTTGCCGTAGCCC	gRNA pooled CRISPR screen	CRISPR screen
Epigenetic library	TIP60_e10_94.6	GCTTGCCGTAGCCCCGGCGC	gRNA pooled CRISPR screen	CRISPR screen
Epigenetic library	TIP60_e10_94.8	CCGTAGCCCCGGCGCTGGTA	gRNA pooled CRISPR screen	CRISPR screen
Epigenetic library	TRIM24_BD_e17_75.0	TTACTGCCATGAAATGAGCC	gRNA pooled CRISPR screen	CRISPR screen
Epigenetic library	TRIM24_BD_e17_75.1	GAACAGGGTCTTGAAAAGCC	gRNA pooled CRISPR screen	CRISPR screen
Epigenetic library	TRIM24_BD_e17_75.2	GAAAAGCCAGGCTCATTTCA	gRNA pooled CRISPR screen	CRISPR screen
Epigenetic library	TRIM24_BD_e18_150.2	ATCTTCAGGTTTTGAGTACA	gRNA pooled CRISPR screen	CRISPR screen
Epigenetic library	TRIM24_BD_e18_150.4	TTGATGGTTGACAAATCCAT	gRNA pooled CRISPR screen	CRISPR screen
Epigenetic library	TRIM24_BD_e19_86.0	GATTCAGAAGTAGCCAATGC	gRNA pooled CRISPR screen	CRISPR screen
Epigenetic library	TRIM24_BD_e19_86.1	TTCAAGTTTTATACCAGCAT	gRNA pooled CRISPR screen	CRISPR screen
Epigenetic library	TRIM24_BD_e19_86.2	GCATTGGCTACTTCTGAATC	gRNA pooled CRISPR screen	CRISPR screen
Epigenetic library	TRIM28_BD_e15_87.1	AGTCGGTAGCCAGCTGATGC	gRNA pooled CRISPR screen	CRISPR screen
Epigenetic library	TRIM28_BD_e15_87.2	GTCGGTAGCCAGCTGATGCA	gRNA pooled CRISPR screen	CRISPR screen
Epigenetic library	TRIM28_BD_e15_87.9	GCAGGGTTCGTGACAGAATA	gRNA pooled CRISPR screen	CRISPR screen
Epigenetic library	TRIM28_BD_e16_138.19	CCTGGAGGCGGGCACGGATC	gRNA pooled CRISPR screen	CRISPR screen
Epigenetic library	TRIM28_BD_e16_138.20	CTGGAGGCGGGCACGGATCA	gRNA pooled CRISPR screen	CRISPR screen
Epigenetic library	TRIM28_BD_e16_138.7	GAACATGCGGCCCACATCCT	gRNA pooled CRISPR screen	CRISPR screen
Epigenetic library	TRIM28_BD_e17_79.1	CTTCGAGACGCGCATGAACG	gRNA pooled CRISPR screen	CRISPR screen
Epigenetic library	TRIM28_BD_e17_79.2	ACGCGCATGAACGAGGCCTT	gRNA pooled CRISPR screen	CRISPR screen
Epigenetic library	TRIM28_BD_e17_79.3	GCGTCTCGAAGAAGCGCTGC	gRNA pooled CRISPR screen	CRISPR screen
Epigenetic library	TRIM33_BD_e17_75.0	TGAATTAAGTATTGAATTCC	gRNA pooled CRISPR screen	CRISPR screen
Epigenetic library	TRIM33_BD_e17_75.1	GGAATTCAATACTTAATTCA	gRNA pooled CRISPR screen	CRISPR screen
Epigenetic library	TRIM33_BD_e17_75.2	TACTTAATTCATGGCAATAG	gRNA pooled CRISPR screen	CRISPR screen
Epigenetic library	TRIM33_BD_e18_153.13	TTCACGGTGGATAAATCCAT	gRNA pooled CRISPR screen	CRISPR screen
Epigenetic library	TRIM33_BD_e18_153.5	CTTGAAGATCAAACGGACAT	gRNA pooled CRISPR screen	CRISPR screen
Epigenetic library	TRIM33_BD_e18_153.8	CCACAAAGTCATCCGGGATT	gRNA pooled CRISPR screen	CRISPR screen
Epigenetic library	TRIM33_BD_e20_79.0	GATTCAGAAGTAGCTCAGGC	gRNA pooled CRISPR screen	CRISPR screen
Epigenetic library	TRIM66_BD_e17_75.0	GGGGCTGACAGGTTCATGGA	gRNA pooled CRISPR screen	CRISPR screen
Epigenetic library	TRIM66_BD_e17_75.1	GGGCTGACAGGTTCATGGAA	gRNA pooled CRISPR screen	CRISPR screen
Epigenetic library	TRIM66_BD_e17_75.4	GCTGAGGTTATTGCAGCACA	gRNA pooled CRISPR screen	CRISPR screen
Epigenetic library	TRIM66_BD_e18_153.17	GCTTCCTCCGGATGATTGAC	gRNA pooled CRISPR screen	CRISPR screen
Epigenetic library	TRIM66_BD_e18_153.20	CCATGGGCCTCTTGATAATC	gRNA pooled CRISPR screen	CRISPR screen
Epigenetic library	TRIM66_BD_e18_153.3	TGGACCTGTCAATCATCCGG	gRNA pooled CRISPR screen	CRISPR screen
Epigenetic library	TRIM66_BD_e19_79.5	GTTCTTTGAGGGCTGGTTGA	gRNA pooled CRISPR screen	CRISPR screen
Epigenetic library	TRIM66_BD_e19_79.6	CTGGTTGAAGGAGATCTACC	gRNA pooled CRISPR screen	CRISPR screen
Epigenetic library	TRIM66_BD_e19_79.7	AGCCCTCAAAGAACACTTCC	gRNA pooled CRISPR screen	CRISPR screen
Epigenetic library	TTF2_D_e10_120.6	GGATGAGCGCAATCATTGTC	gRNA pooled CRISPR screen	CRISPR screen
Epigenetic library	TTF2_D_e11_151.10	CTGGCACGTGAATCCCGGTT	gRNA pooled CRISPR screen	CRISPR screen
Epigenetic library	TTF2_D_e12_106.0	GATCACTACCTATAGCCTCG	gRNA pooled CRISPR screen	CRISPR screen
Epigenetic library	TTF2_D_e13_158.13	ATCCAATATGATTCGAGCCC	gRNA pooled CRISPR screen	CRISPR screen
Epigenetic library	TTF2_D_e20_151.8	GGGATTGACAGAGCCATCGA	gRNA pooled CRISPR screen	CRISPR screen
Epigenetic library	TTF2_D_e21_83.3	GGTGTTGGTCTAAACCTGAC	gRNA pooled CRISPR screen	CRISPR screen
Epigenetic library	TTF2_D_e22_75.1	GTGACCGAATTTACCGAGTA	gRNA pooled CRISPR screen	CRISPR screen
Epigenetic library	UTY_e25_115.1	GTTAACATAAATATTGGTCC	gRNA pooled CRISPR screen	CRISPR screen
Epigenetic library	UTY_e25_115.4	TGTTGTACCTGAAGATTATT	gRNA pooled CRISPR screen	CRISPR screen
Epigenetic library	UTY_e25_115.5	GTTGTACCTGAAGATTATTG	gRNA pooled CRISPR screen	CRISPR screen
Epigenetic library	UTY_e25_115.6	AGAACACCCCAATAATCTTC	gRNA pooled CRISPR screen	CRISPR screen
Epigenetic library	UTY_e25_115.7	ACAAACCATTCACAATCTCC	gRNA pooled CRISPR screen	CRISPR screen
Epigenetic library	ZMYND11_BD_e5_50.0	ATTCATTGTCTCCCGCATGA	gRNA pooled CRISPR screen	CRISPR screen
Epigenetic library	ZMYND11_BD_e5_50.1	TTGTCTCCCGCATGAAGGAG	gRNA pooled CRISPR screen	CRISPR screen
Epigenetic library	ZMYND11_BD_e6_93.3	ACAATAAACACCCGATGTAC	gRNA pooled CRISPR screen	CRISPR screen
Epigenetic library	ZMYND11_BD_e6_93.5	ACACCCGATGTACAGGAGGC	gRNA pooled CRISPR screen	CRISPR screen
Epigenetic library	ZMYND11_BD_e7_88.0	CACAATACCGTGATTTTCTA	gRNA pooled CRISPR screen	CRISPR screen
Epigenetic library	ZMYND11_BD_e7_88.1	CATAGAAAATCACGGTATTG	gRNA pooled CRISPR screen	CRISPR screen
Epigenetic library	ZMYND11_BD_e8_56.0	GTGAGCAAGCTGACATTGCG	gRNA pooled CRISPR screen	CRISPR screen
Epigenetic library	ZMYND8_BD_e5_59.3	TCTGAATGGCAAACTTGAGC	gRNA pooled CRISPR screen	CRISPR screen
Epigenetic library	ZMYND8_BD_e5_59.4	AATGGCAAACTTGAGCAGGT	gRNA pooled CRISPR screen	CRISPR screen
Epigenetic library	ZMYND8_BD_e6_93.0	ATTCCAGAAGCCCGTTCCAT	gRNA pooled CRISPR screen	CRISPR screen
Epigenetic library	ZMYND8_BD_e6_93.11	GTTCCAATGGAACGGGCTTC	gRNA pooled CRISPR screen	CRISPR screen
Epigenetic library	ZMYND8_BD_e6_93.6	AAGATGTATTCCGCATAGTC	gRNA pooled CRISPR screen	CRISPR screen
Epigenetic library	ZMYND8_BD_e7_88.1	TGGCTGCACAGAAGCCTTCC	gRNA pooled CRISPR screen	CRISPR screen
Epigenetic library	ZMYND8_BD_e7_88.2	CCTTCCTGGCTGATGCAAAG	gRNA pooled CRISPR screen	CRISPR screen
Epigenetic library	ZMYND8_BD_e7_88.6	AAATCCACTTTGCATCAGCC	gRNA pooled CRISPR screen	CRISPR screen
negative control gRNAs screen libraries	Rosa26	GAAGATGGGCGGGAGTCTTC	gRNA pooled CRISPR screen	CRISPR screen
negative control gRNAs screen libraries	neg01	GTAGCGAACGTGTCCGGCGT	gRNA pooled CRISPR screen	CRISPR screen
negative control gRNAs screen libraries	neg02	GACCGGAACGATCTCGCGTA	gRNA pooled CRISPR screen	CRISPR screen
negative control gRNAs screen libraries	neg03	GGCAGTCGTTCGGTTGATAT	gRNA pooled CRISPR screen	CRISPR screen
negative control gRNAs screen libraries	neg04	GCTTGAGCACATACGCGAAT	gRNA pooled CRISPR screen	CRISPR screen
negative control gRNAs screen libraries	neg05	GTGGTAGAATAACGTATTAC	gRNA pooled CRISPR screen	CRISPR screen
negative control gRNAs screen libraries	neg06	GTCATACATGGATAAGGCTA	gRNA pooled CRISPR screen	CRISPR screen
negative control gRNAs screen libraries	neg07	GATACACGAAGCATCACTAG	gRNA pooled CRISPR screen	CRISPR screen
negative control gRNAs screen libraries	neg08	GAACGTTGGCACTACTTCAC	gRNA pooled CRISPR screen	CRISPR screen
negative control gRNAs screen libraries	neg09	GATCCATGTAATGCGTTCGA	gRNA pooled CRISPR screen	CRISPR screen
negative control gRNAs screen libraries	neg10	GTCGTGAAGTGCATTCGATC	gRNA pooled CRISPR screen	CRISPR screen
negative control gRNAs screen libraries	neg11	GTTCGACTCGCGTGACCGTA	gRNA pooled CRISPR screen	CRISPR screen
negative control gRNAs screen libraries	neg12	GAATCTACCGCAGCGGTTCG	gRNA pooled CRISPR screen	CRISPR screen
negative control gRNAs screen libraries	neg13	GAAGTGACGTCGATTCGATA	gRNA pooled CRISPR screen	CRISPR screen
negative control gRNAs screen libraries	neg14	GCGGTGTATGACAACCGCCG	gRNA pooled CRISPR screen	CRISPR screen
negative control gRNAs screen libraries	neg15	GTACCGCGCCTGAAGTTCGC	gRNA pooled CRISPR screen	CRISPR screen
negative control gRNAs screen libraries	neg16	GCAGCTCGTGTGTCGTACTC	gRNA pooled CRISPR screen	CRISPR screen
negative control gRNAs screen libraries	neg17	GCGCCTTAAGAGTACTCATC	gRNA pooled CRISPR screen	CRISPR screen
negative control gRNAs screen libraries	neg18	GAGTGTCGTCGTTGCTCCTA	gRNA pooled CRISPR screen	CRISPR screen
negative control gRNAs screen libraries	neg19	GCAGCTCGACCTCAAGCCGT	gRNA pooled CRISPR screen	CRISPR screen
negative control gRNAs screen libraries	neg20	GTATCCTGACCTACGCGCTG	gRNA pooled CRISPR screen	CRISPR screen
negative control gRNAs screen libraries	neg21	GTGTATCTCAGCACGCTAAC	gRNA pooled CRISPR screen	CRISPR screen
negative control gRNAs screen libraries	neg22	GTCGTCATACAACGGCAACG	gRNA pooled CRISPR screen	CRISPR screen
negative control gRNAs screen libraries	neg23	GTCGTGCGCTTCCGGCGGTA	gRNA pooled CRISPR screen	CRISPR screen
negative control gRNAs screen libraries	neg24	GCGGTCCTCAGTAAGCGCGT	gRNA pooled CRISPR screen	CRISPR screen
negative control gRNAs screen libraries	neg25	GCTCTGCTGCGGAAGGATTC	gRNA pooled CRISPR screen	CRISPR screen
negative control gRNAs screen libraries	neg26	GTCTTCCGCCGCTCAAGTTA	gRNA pooled CRISPR screen	CRISPR screen
negative control gRNAs screen libraries	neg27	GCATGGAGGAGCGTCGCAGA	gRNA pooled CRISPR screen	CRISPR screen
negative control gRNAs screen libraries	neg28	GTAGCGCGCGTAGGAGTGGC	gRNA pooled CRISPR screen	CRISPR screen
negative control gRNAs screen libraries	neg29	GATCACCTGCATTCGTACAC	gRNA pooled CRISPR screen	CRISPR screen
negative control gRNAs screen libraries	neg30	GCACACCTAGATATCGAATG	gRNA pooled CRISPR screen	CRISPR screen
negative control gRNAs screen libraries	neg31	GTTGATCAACGCGCTTCGCG	gRNA pooled CRISPR screen	CRISPR screen
negative control gRNAs screen libraries	neg32	GCGTCTCACTCACTCCATCG	gRNA pooled CRISPR screen	CRISPR screen
negative control gRNAs screen libraries	neg33	GCCGACCAACGTCAGCGGTA	gRNA pooled CRISPR screen	CRISPR screen
negative control gRNAs screen libraries	neg34	GGATACGGTGCGTCAATCTA	gRNA pooled CRISPR screen	CRISPR screen
negative control gRNAs screen libraries	neg35	GAATCCAGTGGCGGCGACAA	gRNA pooled CRISPR screen	CRISPR screen
negative control gRNAs screen libraries	neg36	GCACTGTCAGTGCAACGATA	gRNA pooled CRISPR screen	CRISPR screen
negative control gRNAs screen libraries	neg37	GCGATCCTCAAGTATGCTCA	gRNA pooled CRISPR screen	CRISPR screen
negative control gRNAs screen libraries	neg38	GCTAATATCGACACGGCCGC	gRNA pooled CRISPR screen	CRISPR screen
negative control gRNAs screen libraries	neg39	GGAGATGCATCGAAGTCGAT	gRNA pooled CRISPR screen	CRISPR screen
negative control gRNAs screen libraries	neg40	GGATGCACTCCATCTCGTCT	gRNA pooled CRISPR screen	CRISPR screen
negative control gRNAs screen libraries	neg41	GTGCCGAGTAATAACGCGAG	gRNA pooled CRISPR screen	CRISPR screen
negative control gRNAs screen libraries	neg42	GAGATTCCGATGTAACGTAC	gRNA pooled CRISPR screen	CRISPR screen
negative control gRNAs screen libraries	neg43	GTCGTCACGAGCAGGATTGC	gRNA pooled CRISPR screen	CRISPR screen
negative control gRNAs screen libraries	neg44	GCGTTAGTCACTTAGCTCGA	gRNA pooled CRISPR screen	CRISPR screen
negative control gRNAs screen libraries	neg45	GTTCACACGGTGTCGGATAG	gRNA pooled CRISPR screen	CRISPR screen
negative control gRNAs screen libraries	neg46	GGATAGGTGACCTTAGTACG	gRNA pooled CRISPR screen	CRISPR screen
negative control gRNAs screen libraries	neg47	GTATGAGTCAAGCTAATGCG	gRNA pooled CRISPR screen	CRISPR screen
negative control gRNAs screen libraries	neg48	GCAACTATTGGAATACGTGA	gRNA pooled CRISPR screen	CRISPR screen
negative control gRNAs screen libraries	neg49	GTTACCTTCGCTCGTCTATA	gRNA pooled CRISPR screen	CRISPR screen
negative control gRNAs screen libraries	neg50	GTACCGAGCACCACAGGCCG	gRNA pooled CRISPR screen	CRISPR screen
positive control gRNAs screen libraries	PCNA_e2.1	GGACTCGTCCCACGTCTCTT	gRNA pooled CRISPR screen	CRISPR screen
positive control gRNAs screen libraries	PCNA_e2.2	CTACCGCTGCGACCGCAACC	gRNA pooled CRISPR screen	CRISPR screen
positive control gRNAs screen libraries	PCNA_e3.1	GCCGGCGCATTTTAGTATTT	gRNA pooled CRISPR screen	CRISPR screen
positive control gRNAs screen libraries	PCNA_e3.2	CGAAGATAACGCGGATACCT	gRNA pooled CRISPR screen	CRISPR screen
positive control gRNAs screen libraries	POLR2D_e2.1	TGAGAGTGCAGAGGACGAAC	gRNA pooled CRISPR screen	CRISPR screen
positive control gRNAs screen libraries	POLR2D_e3.1	TGGGCAAAGGTTGGCCAAAC	gRNA pooled CRISPR screen	CRISPR screen
positive control gRNAs screen libraries	POLR2A_e2.1	AAGCGAATGTCTGTGACGGA	gRNA pooled CRISPR screen	CRISPR screen
positive control gRNAs screen libraries	POLR2A_e2.2	CAGGGGGTGATTGAGCGGAC	gRNA pooled CRISPR screen	CRISPR screen
positive control gRNAs screen libraries	POLR2A_e10.1	GTACAATGCAGACTTTGACG	gRNA pooled CRISPR screen	CRISPR screen
positive control gRNAs screen libraries	POLR2A_e10.2	TGGGGGGTGACAATCATGCG	gRNA pooled CRISPR screen	CRISPR screen
positive control gRNAs screen libraries	POLR2A_e27.1	AGAGATTCCACCCATGGGAC	gRNA pooled CRISPR screen	CRISPR screen
positive control gRNAs screen libraries	POLR2A_e27.2	CAACCCCTGCCTATGGCGCC	gRNA pooled CRISPR screen	CRISPR screen
positive control gRNAs screen libraries	POLR2A_e28.1	GCTGGCATCTGACGCAGCAC	gRNA pooled CRISPR screen	CRISPR screen
positive control gRNAs screen libraries	POLR2A_e28.2	GTAACCTGGGCTGAAGCCGC	gRNA pooled CRISPR screen	CRISPR screen
positive control gRNAs screen libraries	RPL9_e3.1	GGACGCACAGTTATCGTGAA	gRNA pooled CRISPR screen	CRISPR screen
positive control gRNAs screen libraries	RPL9_e3.2	AATGTAGAACTCAGCCTTCT	gRNA pooled CRISPR screen	CRISPR screen
positive control gRNAs screen libraries	RPL9_e4.1	CTCCGGGTTGACAAATGGTG	gRNA pooled CRISPR screen	CRISPR screen
positive control gRNAs screen libraries	RPL9_e4.2	GAAAGGAACTGGCTACCGTT	gRNA pooled CRISPR screen	CRISPR screen
positive control gRNAs screen libraries	RPL23A_e2.1	TGCGGATCTTCTTCTTTTTG	gRNA pooled CRISPR screen	CRISPR screen
positive control gRNAs screen libraries	RPL23A_e2.2	GTCGCAGTGTCTTCGGCCGC	gRNA pooled CRISPR screen	CRISPR screen
positive control gRNAs screen libraries	RPL23A_e3.1	GAAGCTGTATGACATTGATG	gRNA pooled CRISPR screen	CRISPR screen
positive control gRNAs screen libraries	CDK9_e2.1	CTGGCCGGTCTTGCGGTGCC	gRNA pooled CRISPR screen	CRISPR screen
positive control gRNAs screen libraries	CDK9_e3.1	GATCTCCCGCAAGGCTGTAA	gRNA pooled CRISPR screen	CRISPR screen
positive control gRNAs screen libraries	CDK9_e4.1	TTCCCCCTATAACCGCTGCA	gRNA pooled CRISPR screen	CRISPR screen
positive control gRNAs screen libraries	CDK9_e4.2	GCTCGCAGAAGTCGAACACC	gRNA pooled CRISPR screen	CRISPR screen
positive control gRNAs screen libraries	CDK9_e5.1	ATGTGCTTATCACTCGTGAT	gRNA pooled CRISPR screen	CRISPR screen
positive control gRNAs screen libraries	CDK9_e5.2	CAACCGCTACACCAACCGTG	gRNA pooled CRISPR screen	CRISPR screen
positive control gRNAs screen libraries	CDK1_e3.1	GGGTTCCTAGTACTGCAATT	gRNA pooled CRISPR screen	CRISPR screen
positive control gRNAs screen libraries	CDK1_e4.1	AATCCATGTACTGACCAGGA	gRNA pooled CRISPR screen	CRISPR screen
positive control gRNAs screen libraries	CDK1_e5.1	ACACAATCCCCTGTAGGATT	gRNA pooled CRISPR screen	CRISPR screen
positive control gRNAs screen libraries	CDK1_e6.1	ACTCAACTCCAGTTGACATT	gRNA pooled CRISPR screen	CRISPR screen
positive control gRNAs screen libraries	CDK1_e7.1	ACATGGGATGCTAGGCTTCC	gRNA pooled CRISPR screen	CRISPR screen
positive control gRNAs screen libraries	RPA3_e1.1	CCGGCGTTGATGCGCGACCT	gRNA pooled CRISPR screen	CRISPR screen
positive control gRNAs screen libraries	RPA3_e1.2	GCCGGCGTTGATGCGCGACC	gRNA pooled CRISPR screen	CRISPR screen
positive control gRNAs screen libraries	RPA3_e1.3	GATGAATTGAGCTAGCATGC	gRNA pooled CRISPR screen	CRISPR screen
positive control gRNAs screen libraries	RPA3_e2.1	AAATGGAACCATCGAGTTGA	gRNA pooled CRISPR screen	CRISPR screen
Kinase library	AAK1_PKc_E2_40.1	GGTCACAGTGGACGAGGTGT	gRNA pooled CRISPR screen	CRISPR screen
Kinase library	AAK1_PKc_E3_119.6	GTTGACAAACATGCGTTTCA	gRNA pooled CRISPR screen	CRISPR screen
Kinase library	AAK1_PKc_E4_109.3	ACGTGAGTAGCGGTGATGTA	gRNA pooled CRISPR screen	CRISPR screen
Kinase library	AAK1_PKc_E5_143.1	TAAAGCCTGTTTGCAGGCGC	gRNA pooled CRISPR screen	CRISPR screen
Kinase library	AAK1_PKc_E6_122	AACATCCTCTTGCATGACCG	gRNA pooled CRISPR screen	CRISPR screen
Kinase library	AAK1_PKc_E7_82.6	GACCATTTCTGGTGCTCGAT	gRNA pooled CRISPR screen	CRISPR screen
Kinase library	AATK_PKc_E4_36	TACCTGAAGGAAATCGGCCG	gRNA pooled CRISPR screen	CRISPR screen
Kinase library	AATK_PKc_E5_119.11	CTGCATCTGCTCCTGCACGC	gRNA pooled CRISPR screen	CRISPR screen
Kinase library	AATK_PKc_E6_88.9	GGGCGTCACCTCGGCGCACT	gRNA pooled CRISPR screen	CRISPR screen
Kinase library	AATK_PKc_E7_134.11	GCACGAAATTGTTGCGATGA	gRNA pooled CRISPR screen	CRISPR screen
Kinase library	AATK_PKc_E8_85.7	CCGTGAGCAGGCAGTTCCGC	gRNA pooled CRISPR screen	CRISPR screen
Kinase library	AATK_PKc_E9_122.1	TGGTCTGGTCCACGACGAGC	gRNA pooled CRISPR screen	CRISPR screen
Kinase library	ABL1_PKc_E4_120.11	CAGTACGGGGAGGTGTACGA	gRNA pooled CRISPR screen	CRISPR screen
Kinase library	ABL1_PKc_E5_85	AGAGATCAAACACCCTAACC	gRNA pooled CRISPR screen	CRISPR screen
Kinase library	ABL1_PKc_E6_178.11	CTCGTCAGCCATGGAGTACC	gRNA pooled CRISPR screen	CRISPR screen
Kinase library	ABL1_PKc_E7_185.15	CTCCATCAAGTCCGACGTCT	gRNA pooled CRISPR screen	CRISPR screen
Kinase library	ABL1_PKc_E8_153.18	GACAGGTCAATTCCCGGGTA	gRNA pooled CRISPR screen	CRISPR screen
Kinase library	ABL1_PKc_E9_68	GGCAGTGGAATCCCTCTGAC	gRNA pooled CRISPR screen	CRISPR screen
Kinase library	ABL2_PKc_E5_120.8	GAGAGGTTTACGTTGGCGTC	gRNA pooled CRISPR screen	CRISPR screen
Kinase library	ABL2_PKc_E6_85.1	GGAAATCAAGCATCCTAATC	gRNA pooled CRISPR screen	CRISPR screen
Kinase library	ABL2_PKc_E7_178.9	CTTCTCGGTTGCATTCTCGG	gRNA pooled CRISPR screen	CRISPR screen
Kinase library	ABL2_PKc_E8_185	TGCAGCTCGTAACTGCCTAG	gRNA pooled CRISPR screen	CRISPR screen
Kinase library	ABL2_PKc_E9_153.7	GCCTGAGGGATGCCCCCCTA	gRNA pooled CRISPR screen	CRISPR screen
Kinase library	ABL2_PKc_E10_68.4	GCAAAAGAGGGCCTATCGGC	gRNA pooled CRISPR screen	CRISPR screen
Kinase library	ACVR1_PKc_E6_40	GGCTCGCCAGATTACACTGT	gRNA pooled CRISPR screen	CRISPR screen
Kinase library	ACVR1_PKc_E7_147.15	CCATGACTTCTCATCACGGG	gRNA pooled CRISPR screen	CRISPR screen
Kinase library	ACVR1_PKc_E8_276.19	CTATGGACAGCACTATTCGA	gRNA pooled CRISPR screen	CRISPR screen
Kinase library	ACVR1_PKc_E9_198.4	GTGGGGAACAATCCCCGTGT	gRNA pooled CRISPR screen	CRISPR screen
Kinase library	ACVR1_PKc_E10_131	CAAGCCACCGTTCTACGATG	gRNA pooled CRISPR screen	CRISPR screen
Kinase library	ACVR1_PKc_E11_102.2	AGTGCTGTGAGTCTTGCGGA	gRNA pooled CRISPR screen	CRISPR screen
Kinase library	ACVR1B_PKc_E4_193.4	ATTATTGGCAAGGGTCGGTT	gRNA pooled CRISPR screen	CRISPR screen
Kinase library	ACVR1B_PKc_E5_123.4	GAGCCTTAGACTCCAATACA	gRNA pooled CRISPR screen	CRISPR screen
Kinase library	ACVR1B_PKc_E6_168.13	CACCTGCACATGGAGATCGT	gRNA pooled CRISPR screen	CRISPR screen
Kinase library	ACVR1B_PKc_E7_157.5	TTGACATTGCCCCGAATCAG	gRNA pooled CRISPR screen	CRISPR screen
Kinase library	ACVR1B_PKc_E9_131.14	GAGGGCACTAAGTCGTAATA	gRNA pooled CRISPR screen	CRISPR screen
Kinase library	ACVR1B_PKc_E10_102.5	TCTTGATGCGCAGGGCCGTC	gRNA pooled CRISPR screen	CRISPR screen
Kinase library	ACVR1C_PKc_E4_193.16	CATGTCGCAGCATGACCGTC	gRNA pooled CRISPR screen	CRISPR screen
Kinase library	ACVR1C_PKc_E5_168.6	CGTGGCTGGAATGATCAAGC	gRNA pooled CRISPR screen	CRISPR screen
Kinase library	ACVR1C_PKc_E6_157.1	ACTTGTGCCATAGCGGACTT	gRNA pooled CRISPR screen	CRISPR screen
Kinase library	ACVR1C_PKc_E7_125.7	ATAGATGTCAGCTCGTTTGA	gRNA pooled CRISPR screen	CRISPR screen
Kinase library	ACVR1C_PKc_E8_131.1	GCCTTCAGATCCCTCGATAG	gRNA pooled CRISPR screen	CRISPR screen
Kinase library	ACVR1C_PKc_E9_102.6	AGTTAGGCGGGCCGCTCCGT	gRNA pooled CRISPR screen	CRISPR screen
Kinase library	ACVR2A_PKc_E5_87.3	CCACATATTCGTTAAGCAAC	gRNA pooled CRISPR screen	CRISPR screen
Kinase library	ACVR2A_PKc_E6_144	TACGAAGTCTACAGTTTGCC	gRNA pooled CRISPR screen	CRISPR screen
Kinase library	ACVR2A_PKc_E7_146.12	ATATGCCAATCCTCTAGCCA	gRNA pooled CRISPR screen	CRISPR screen
Kinase library	ACVR2A_PKc_E8_115.6	AAGTCTGCAGGCGATACCCA	gRNA pooled CRISPR screen	CRISPR screen
Kinase library	ACVR2A_PKc_E9_139.9	TGCCATGGGATTAGTCCTAT	gRNA pooled CRISPR screen	CRISPR screen
Kinase library	ACVR2A_PKc_E10_131.1	GGCAACATGTATTCATCTAC	gRNA pooled CRISPR screen	CRISPR screen
Kinase library	ACVRL1_PKc_E6_147.3	CGCTATGGCGAAGTGTGGCG	gRNA pooled CRISPR screen	CRISPR screen
Kinase library	ACVRL1_PKc_E6_147.8	CGTCAAGATCTTCTCCTCGA	gRNA pooled CRISPR screen	CRISPR screen
Kinase library	ACVRL1_PKc_E8_198.4	CATCGGCAACAACCCGAGAG	gRNA pooled CRISPR screen	CRISPR screen
Kinase library	ACVRL1_PKc_E8_198.28	TCGGGTTGTTGCCGATGTCC	gRNA pooled CRISPR screen	CRISPR screen
Kinase library	ACVRL1_PKc_E9_131.6	CCCCACCATCCCTAACCGGC	gRNA pooled CRISPR screen	CRISPR screen
Kinase library	ACVRL1_PKc_E9_131	TAGACCACCCTTCTATGATG	gRNA pooled CRISPR screen	CRISPR screen
Kinase library	ADCK1_PKc_E5_159.11	GCTGCATGATGGGCGGACGG	gRNA pooled CRISPR screen	CRISPR screen
Kinase library	ADCK1_PKc_E5_159.31	GAGGGGTGTCATCGAAGCTC	gRNA pooled CRISPR screen	CRISPR screen
Kinase library	ADCK1_PKc_E6_159.6	TGGATTTCCTCAATGAAGGG	gRNA pooled CRISPR screen	CRISPR screen
Kinase library	ADCK1_PKc_E7_117.13	CATCAGGAGGACCCGCTCCG	gRNA pooled CRISPR screen	CRISPR screen
Kinase library	ADCK1_PKc_E8_150.18	TCCGCACCAGTACATTGCCG	gRNA pooled CRISPR screen	CRISPR screen
Kinase library	ADCK1_PKc_E9_99.4	AAGGAGTACAGCCAGCGACT	gRNA pooled CRISPR screen	CRISPR screen
Kinase library	ADCK2_PKc_E1_534.7	CCGGCGCGATCTGTTTTCGG	gRNA pooled CRISPR screen	CRISPR screen
Kinase library	ADCK2_PKc_E3_129.17	GATTCTGAGCTTCGTAACGC	gRNA pooled CRISPR screen	CRISPR screen
Kinase library	ADCK2_PKc_E4_96.5	GAAAAGGAAGATTGCACGGC	gRNA pooled CRISPR screen	CRISPR screen
Kinase library	ADCK2_PKc_E6_129.2	ATGCCCGGGCCAGCGAGTGC	gRNA pooled CRISPR screen	CRISPR screen
Kinase library	ADCK2_PKc_E7_54	ACTTAAAGACACTAGAGAGA	gRNA pooled CRISPR screen	CRISPR screen
Kinase library	ADCK2_PKc_E8_114.6	GGAGGGGCTTGGCCGCTCAC	gRNA pooled CRISPR screen	CRISPR screen
Kinase library	ADCK3_PKc_E8_141.23	CCAATGGATGCGGCGGCGAA	gRNA pooled CRISPR screen	CRISPR screen
Kinase library	ADCK3_PKc_E9_82.2	TCATGTTCAACACGGCCATG	gRNA pooled CRISPR screen	CRISPR screen
Kinase library	ADCK3_PKc_E10_94.9	CCCGCCTCAGCACGTCGATC	gRNA pooled CRISPR screen	CRISPR screen
Kinase library	ADCK3_PKc_E11_142.6	TCCCCCTGGACCAGGCCGAA	gRNA pooled CRISPR screen	CRISPR screen
Kinase library	ADCK3_PKc_E12_108.8	GGAACTCGAACAGCTCCCTC	gRNA pooled CRISPR screen	CRISPR screen
Kinase library	ADCK3_PKc_E13_66.1	TTTGGATTTTGGGGCAACGC	gRNA pooled CRISPR screen	CRISPR screen
Kinase library	ADCK4_PKc_E8_141.12	TGCCGCTGCCTCAATTGGGC	gRNA pooled CRISPR screen	CRISPR screen
Kinase library	ADCK4_PKc_E9_82.4	TCATCTTGAGTACCGCCAGC	gRNA pooled CRISPR screen	CRISPR screen
Kinase library	ADCK4_PKc_E10_94.6	GTGTGACTACCGTCGTGAGG	gRNA pooled CRISPR screen	CRISPR screen
Kinase library	ADCK4_PKc_E12_108.1	GCTCCCGCAGACACAGCGTC	gRNA pooled CRISPR screen	CRISPR screen
Kinase library	ADCK4_PKc_E13_66.2	TTTGGTGCAAGCCGGGAGTT	gRNA pooled CRISPR screen	CRISPR screen
Kinase library	ADCK4_PKc_E14_87.6	TGAGGTCCCTGGACTTCTGC	gRNA pooled CRISPR screen	CRISPR screen
Kinase library	ADCK5_PKc_E7_114.17	CCCCATCAAAGCGGTCCCGC	gRNA pooled CRISPR screen	CRISPR screen
Kinase library	ADCK5_PKc_E8_132.7	GGCGCACTTCCCCTACGTCG	gRNA pooled CRISPR screen	CRISPR screen
Kinase library	ADCK5_PKc_E9_84.2	CGGCTGCAAGGTCAACGATG	gRNA pooled CRISPR screen	CRISPR screen
Kinase library	ADCK5_PKc_E10_82.1	TTACACCGGCTTCATCCACT	gRNA pooled CRISPR screen	CRISPR screen
Kinase library	ADCK5_PKc_E11_79.1	TGGTGCGGAAAGGCCCGGAC	gRNA pooled CRISPR screen	CRISPR screen
Kinase library	ADCK5_PKc_E12_52.5	GGATGATGGCCCGCCACAGC	gRNA pooled CRISPR screen	CRISPR screen
Kinase library	ADRBK1_PKc_E8_80.4	GCATCGCATCATTGGGCGCG	gRNA pooled CRISPR screen	CRISPR screen
Kinase library	ADRBK1_PKc_E9_100.8	GAGCATGATGCGCTCGTTCA	gRNA pooled CRISPR screen	CRISPR screen
Kinase library	ADRBK1_PKc_E10_79.2	AGCTGAGCTTGTCTGGCGTG	gRNA pooled CRISPR screen	CRISPR screen
Kinase library	ADRBK1_PKc_E11_131.9	ACAACCGCTTCGTGGTCTAC	gRNA pooled CRISPR screen	CRISPR screen
Kinase library	ADRBK1_PKc_E12_95.3	CCACGTGCGGATCTCGGACC	gRNA pooled CRISPR screen	CRISPR screen
Kinase library	ADRBK1_PKc_E13_108.17	CTCCGGAGCCATGTACCCGT	gRNA pooled CRISPR screen	CRISPR screen
Kinase library	ADRBK2_PKc_E8_92.2	GTGCATAGGATTATTGGACG	gRNA pooled CRISPR screen	CRISPR screen
Kinase library	ADRBK2_PKc_E9_100.2	ATGTTGTCTCTTGTCAGCAC	gRNA pooled CRISPR screen	CRISPR screen
Kinase library	ADRBK2_PKc_E10_79.5	GAGTTTATCTGGGGTATGGA	gRNA pooled CRISPR screen	CRISPR screen
Kinase library	ADRBK2_PKc_E11_131.8	AGAACACACCGTGTTGTGAA	gRNA pooled CRISPR screen	CRISPR screen
Kinase library	ADRBK2_PKc_E12_95.1	CACGCAAGAATATCAGATCT	gRNA pooled CRISPR screen	CRISPR screen
Kinase library	ADRBK2_PKc_E13_108.5	CCTATGACAGCAGTGCCGAC	gRNA pooled CRISPR screen	CRISPR screen
Kinase library	AK1_PKc_E3_28.1	AACCAAGATCATCTTTGTGG	gRNA pooled CRISPR screen	CRISPR screen
Kinase library	AK1_PKc_E3_28	GAAAACCAAGATCATCTTTG	gRNA pooled CRISPR screen	CRISPR screen
Kinase library	AK1_PKc_E4_164.19	CTGAGCTGACCTCGGACCGC	gRNA pooled CRISPR screen	CRISPR screen
Kinase library	AK1_PKc_E4_164.27	CTGCACGATCTTCTCACACT	gRNA pooled CRISPR screen	CRISPR screen
Kinase library	AK1_PKc_E5_117.13	CCCGCGGGTAGCCATCAATC	gRNA pooled CRISPR screen	CRISPR screen
Kinase library	AK1_PKc_E5_117.2	GGACATGCTCCGGGATGCCA	gRNA pooled CRISPR screen	CRISPR screen
Kinase library	AK2_PKc_E6_159.19	ATCATCTGATCGACGGATCA	gRNA pooled CRISPR screen	CRISPR screen
Kinase library	AK2_PKc_E6_159.21	TCGACGGATCAAGGGTTCCC	gRNA pooled CRISPR screen	CRISPR screen
Kinase library	AK2_PKc_E6_159.6	GGGGGTCTGGGATGCATCGA	gRNA pooled CRISPR screen	CRISPR screen
Kinase library	AK2_PKc_E6_159.17	GGCTTGCAGGCGGATTTTCA	gRNA pooled CRISPR screen	CRISPR screen
Kinase library	AK2_PKc_E6_159.16	GAGTGTGGTAGGCTTGCAGG	gRNA pooled CRISPR screen	CRISPR screen
Kinase library	AK2_PKc_E6_159	TCGATCAGATGATAATGAAA	gRNA pooled CRISPR screen	CRISPR screen
Kinase library	AK3_PKc_E1_127.18	TGTAGTGATGCGCGACGACA	gRNA pooled CRISPR screen	CRISPR screen
Kinase library	AK3_PKc_E1_127.14	TGCCCCGCAGCATGTTGTCC	gRNA pooled CRISPR screen	CRISPR screen
Kinase library	AK3_PKc_E2_120.3	AGATGATGTCATGACTCGGC	gRNA pooled CRISPR screen	CRISPR screen
Kinase library	AK3_PKc_E3_173.2	AACAACGCCTTACTGCTCGC	gRNA pooled CRISPR screen	CRISPR screen
Kinase library	AK3_PKc_E4_119.7	GAATGAGAGGCTCCCCAGTC	gRNA pooled CRISPR screen	CRISPR screen
Kinase library	AK3_PKc_E5_40	GGGGTGCTGGAAACATTCTC	gRNA pooled CRISPR screen	CRISPR screen
Kinase library	AKT1_PKc_E5_66.5	TTCAGCCCCTGAGTTGTCAC	gRNA pooled CRISPR screen	CRISPR screen
Kinase library	AKT1_PKc_E6_132.15	CATGGCGTAGTAGCGGCCTG	gRNA pooled CRISPR screen	CRISPR screen
Kinase library	AKT1_PKc_E7_66.3	GTTCTGCAGGACGCGGTTCT	gRNA pooled CRISPR screen	CRISPR screen
Kinase library	AKT1_PKc_E8_69.2	TTGTCATGGAGTACGCCAAC	gRNA pooled CRISPR screen	CRISPR screen
Kinase library	AKT1_PKc_E9_126.3	GAGGACCGGGCCCGCTTCTA	gRNA pooled CRISPR screen	CRISPR screen
Kinase library	AKT1_PKc_E10_129.13	GTACTCAGGTGTGCCGCAAA	gRNA pooled CRISPR screen	CRISPR screen
Kinase library	AKT2_PKc_E6_120.14	CATGGCGTAGTAGCGGCCAG	gRNA pooled CRISPR screen	CRISPR screen
Kinase library	AKT2_PKc_E7_66.3	GGAACGGGTGCCTGGTGTTC	gRNA pooled CRISPR screen	CRISPR screen
Kinase library	AKT2_PKc_E8_69.8	CACAAAGCACAGGCGGTCGT	gRNA pooled CRISPR screen	CRISPR screen
Kinase library	AKT2_PKc_E9_123.8	GTACTTGCACTCGCGGGACG	gRNA pooled CRISPR screen	CRISPR screen
Kinase library	AKT2_PKc_E10_129.1	CTGTGGGACCCCGGAGTACC	gRNA pooled CRISPR screen	CRISPR screen
Kinase library	AKT2_PKc_E11_215.3	TGAGCTCGAAGAGGCGCTCG	gRNA pooled CRISPR screen	CRISPR screen
Kinase library	AKT3_PKc_E4_36	TCTTTTATGATGGGTTGTAG	gRNA pooled CRISPR screen	CRISPR screen
Kinase library	AKT3_PKc_E5_132.2	CTACTAGGTAAAGGCACTTT	gRNA pooled CRISPR screen	CRISPR screen
Kinase library	AKT3_PKc_E7_69.7	CAAACGGTCTTTTGTCTGGA	gRNA pooled CRISPR screen	CRISPR screen
Kinase library	AKT3_PKc_E8_123.3	GAGGACCGCACACGTTTCTA	gRNA pooled CRISPR screen	CRISPR screen
Kinase library	AKT3_PKc_E9_129.5	CTGTGGCACTCCAGAATATC	gRNA pooled CRISPR screen	CRISPR screen
Kinase library	AKT3_PKc_E10_215.1	ACTATGGCCGAGCAGTAGAC	gRNA pooled CRISPR screen	CRISPR screen
Kinase library	ALK_PKc_E20_35	ATGAGGGTGATGTTTTTCCG	gRNA pooled CRISPR screen	CRISPR screen
Kinase library	ALK_PKc_E21_91.12	GCTTGGGTCGTTGGGCATTC	gRNA pooled CRISPR screen	CRISPR screen
Kinase library	ALK_PKc_E22_65.1	GTGCTCTGAACAGGACGAAC	gRNA pooled CRISPR screen	CRISPR screen
Kinase library	ALK_PKc_E23_130	CAGAACATTGTTCGCTGCAT	gRNA pooled CRISPR screen	CRISPR screen
Kinase library	ALK_PKc_E24_98.8	TGTCCCGAGCCACGTGCAGA	gRNA pooled CRISPR screen	CRISPR screen
Kinase library	ALK_PKc_E25_93.7	CATCCCGAAGTCTCCAATCT	gRNA pooled CRISPR screen	CRISPR screen
Kinase library	AMHR2_PKc_E6_231.14	GATTTATCACTGCCAGCCGG	gRNA pooled CRISPR screen	CRISPR screen
Kinase library	AMHR2_PKc_E7_115.1	CATTTCTCCATGAGGAGCGC	gRNA pooled CRISPR screen	CRISPR screen
Kinase library	AMHR2_PKc_E8_173.31	AGATCTCGGTGGGCAATACC	gRNA pooled CRISPR screen	CRISPR screen
Kinase library	AMHR2_PKc_E9_148.14	AGTAAATATCAGCTCGTCGG	gRNA pooled CRISPR screen	CRISPR screen
Kinase library	AMHR2_PKc_E10_137.5	CCCTACCTCTGATGAGCTAT	gRNA pooled CRISPR screen	CRISPR screen
Kinase library	AMHR2_PKc_E11_108.5	TCAGCTGTCAGCCGTGCTTC	gRNA pooled CRISPR screen	CRISPR screen
Kinase library	ANKK1_PKc_E1_113.4	AGGTGTTCCAGGCGCGGCAC	gRNA pooled CRISPR screen	CRISPR screen
Kinase library	ANKK1_PKc_E1_113.15	CACCTGGCTGAAGCCGCCGC	gRNA pooled CRISPR screen	CRISPR screen
Kinase library	ANKK1_PKc_E2_295.2	GCACATCGTGTCTATCTACG	gRNA pooled CRISPR screen	CRISPR screen
Kinase library	ANKK1_PKc_E3_152.22	CTCGATGTACTGCATCCGGG	gRNA pooled CRISPR screen	CRISPR screen
Kinase library	ANKK1_PKc_E5_156.2	ATTATTATCCGAGTGGCGGC	gRNA pooled CRISPR screen	CRISPR screen
Kinase library	ANKK1_PKc_E6_41	CAGCAGTATGTCTGTCTCGA	gRNA pooled CRISPR screen	CRISPR screen
Kinase library	ARAF_PKc_E10_152.4	AGGATCGGGACGGGCTCGTT	gRNA pooled CRISPR screen	CRISPR screen
Kinase library	ARAF_PKc_E10_152.5	TCGTTTGGCACCGTGTTTCG	gRNA pooled CRISPR screen	CRISPR screen
Kinase library	ARAF_PKc_E11_177.1	CATGGTCCAGCTCATCGACG	gRNA pooled CRISPR screen	CRISPR screen
Kinase library	ARAF_PKc_E11_177.9	GGCCGACACACGCTTCGACA	gRNA pooled CRISPR screen	CRISPR screen
Kinase library	ARAF_PKc_E12_47	TGTTAGACTTGAGATCTCGG	gRNA pooled CRISPR screen	CRISPR screen
Kinase library	ARAF_PKc_E14_132.7	CTCGTAGAGCACAACCCCGT	gRNA pooled CRISPR screen	CRISPR screen
Kinase library	ATM_PKc_E60_115.6	ATGGGCATTACGGGTGTTGA	gRNA pooled CRISPR screen	CRISPR screen
Kinase library	ATM_PKc_E60_115.5	GTGGATGGCATGGGCATTAC	gRNA pooled CRISPR screen	CRISPR screen
Kinase library	ATM_PKc_E61_64	GGAAGTGATGAGAAACTCTC	gRNA pooled CRISPR screen	CRISPR screen
Kinase library	ATM_PKc_E61_64.1	AGAGTTTCTCATCACTTCCA	gRNA pooled CRISPR screen	CRISPR screen
Kinase library	ATM_PKc_E62_36	TATATGATCCACTCTTTGAC	gRNA pooled CRISPR screen	CRISPR screen
Kinase library	ATM_PKc_E62_36.1	CAAAGAGTGGATCATATAGA	gRNA pooled CRISPR screen	CRISPR screen
Kinase library	ATR_PKc_E41_144.3	GAGAAAGGATTGTAGACTAA	gRNA pooled CRISPR screen	CRISPR screen
Kinase library	ATR_PKc_E42_151.4	GAATGGGTGAACAACACTGC	gRNA pooled CRISPR screen	CRISPR screen
Kinase library	ATR_PKc_E43_157.9	CTGACTTTGGTAGCATACAC	gRNA pooled CRISPR screen	CRISPR screen
Kinase library	ATR_PKc_E44_154.6	CTGGGGCTTGGAGACCGTCA	gRNA pooled CRISPR screen	CRISPR screen
Kinase library	ATR_PKc_E45_152	ATTTCGCCTGACTCATAATA	gRNA pooled CRISPR screen	CRISPR screen
Kinase library	ATR_PKc_E46_46.1	TACATGATCCTCTTGTGGAA	gRNA pooled CRISPR screen	CRISPR screen
Kinase library	AURKA_PKc_E7_188.10	CTTTGAAATTGGTCGCCCTC	gRNA pooled CRISPR screen	CRISPR screen
Kinase library	AURKA_PKc_E7_188.1	TCTGAGCTGATGCTCCACTC	gRNA pooled CRISPR screen	CRISPR screen
Kinase library	AURKA_PKc_E8_139.6	GGTAGACTCTGGTAGCATCA	gRNA pooled CRISPR screen	CRISPR screen
Kinase library	AURKA_PKc_E8_139	CCTAATATTCTTAGACTGTA	gRNA pooled CRISPR screen	CRISPR screen
Kinase library	AURKA_PKc_E9_149.6	TCTTCGAATGACAGTAAGAC	gRNA pooled CRISPR screen	CRISPR screen
Kinase library	AURKA_PKc_E10_175.19	CTTCAATCATTTCAGGGGGC	gRNA pooled CRISPR screen	CRISPR screen
Kinase library	AURKB_PKc_E5_191.1	CCATTTCATCGTGGCGCTCA	gRNA pooled CRISPR screen	CRISPR screen
Kinase library	AURKB_PKc_E5_191.2	CTTTGAGATTGGGCGTCCTC	gRNA pooled CRISPR screen	CRISPR screen
Kinase library	AURKB_PKc_E6_139.5	TCTAGAGTATGCCCCCCGCG	gRNA pooled CRISPR screen	CRISPR screen
Kinase library	AURKB_PKc_E7_149.8	TGAAGATTGCTGACTTCGGC	gRNA pooled CRISPR screen	CRISPR screen
Kinase library	AURKB_PKc_E8_175.4	GGGGCGCATGCACAATGAGA	gRNA pooled CRISPR screen	CRISPR screen
Kinase library	AURKB_PKc_E9_156.14	GGTCCGGGCCAACTCTCGGA	gRNA pooled CRISPR screen	CRISPR screen
Kinase library	AURKC_PKc_E3_191.2	CTTTGAAATCGGGCGTCCCC	gRNA pooled CRISPR screen	CRISPR screen
Kinase library	AURKC_PKc_E3_191.21	TCTCAATTTCCCGGCGCAGC	gRNA pooled CRISPR screen	CRISPR screen
Kinase library	AURKC_PKc_E4_139.1	GGTACACCCGGCGTGCATCA	gRNA pooled CRISPR screen	CRISPR screen
Kinase library	AURKC_PKc_E5_149.13	TCTTGTCATGGCAGTAGGTC	gRNA pooled CRISPR screen	CRISPR screen
Kinase library	AURKC_PKc_E6_175.14	ACTGTGGGAGGCGCTCTCAA	gRNA pooled CRISPR screen	CRISPR screen
Kinase library	AURKC_PKc_E7_156.13	GGTTCAGGCCCACTCCCGAA	gRNA pooled CRISPR screen	CRISPR screen
Kinase library	AXL_PKc_E13_31	GGTGGCCCTGGGGAAGACTC	gRNA pooled CRISPR screen	CRISPR screen
Kinase library	AXL_PKc_E14_78.7	TGGAGTCGTCCTGGTTGAGC	gRNA pooled CRISPR screen	CRISPR screen
Kinase library	AXL_PKc_E15_93.5	TGAGCCTCATGACGTTGGGA	gRNA pooled CRISPR screen	CRISPR screen
Kinase library	AXL_PKc_E16_122.7	GGTCCCCGAGCCGGGAATAG	gRNA pooled CRISPR screen	CRISPR screen
Kinase library	AXL_PKc_E17_110.5	GAGATTCATACACCGGGACC	gRNA pooled CRISPR screen	CRISPR screen
Kinase library	AXL_PKc_E18_160.14	GCATCTTGGCGATACGTCCC	gRNA pooled CRISPR screen	CRISPR screen
Kinase library	BCR_PKc_E1_1278.203	TACCGCCATTGGCGTCGATC	gRNA pooled CRISPR screen	CRISPR screen
Kinase library	BCR_PKc_E1_1278.9	TCGACGCCAATGGCGGTAGC	gRNA pooled CRISPR screen	CRISPR screen
Kinase library	BCR_PKc_E1_1278.57	AACTTCGAGCGGATCCGCAA	gRNA pooled CRISPR screen	CRISPR screen
Kinase library	BCR_PKc_E1_1278.242	GTCGTCCCGTTCCCCCGACG	gRNA pooled CRISPR screen	CRISPR screen
Kinase library	BCR_PKc_E1_1278.13	ATCTGGCCCAACGATGGCGA	gRNA pooled CRISPR screen	CRISPR screen
Kinase library	BCR_PKc_E1_1278.96	TACCAGAGCATCTACGTCGG	gRNA pooled CRISPR screen	CRISPR screen
Kinase library	BLK_PKc_E8_76.7	CTGGACAATTCGGCGAAGTC	gRNA pooled CRISPR screen	CRISPR screen
Kinase library	BLK_PKc_E9_180.11	GCTGGTCCGACTCTACGCAG	gRNA pooled CRISPR screen	CRISPR screen
Kinase library	BLK_PKc_E10_77.4	GCCGACATGTCAATCAGCCT	gRNA pooled CRISPR screen	CRISPR screen
Kinase library	BLK_PKc_E11_151.13	TGTTGGCCGCCCGCAGGTCG	gRNA pooled CRISPR screen	CRISPR screen
Kinase library	BLK_PKc_E12_132.4	CCCGGAAGCCATCCACTTCG	gRNA pooled CRISPR screen	CRISPR screen
Kinase library	BLK_PKc_E13_176.19	AGCACTCGGCGATGACGCCG	gRNA pooled CRISPR screen	CRISPR screen
Kinase library	BMP2K_PKc_E1_40.1	CTTCGGCCAGCGACTCTTCC	gRNA pooled CRISPR screen	CRISPR screen
Kinase library	BMP2K_PKc_E2_119.7	TTCCACCGTGAGTACGCACG	gRNA pooled CRISPR screen	CRISPR screen
Kinase library	BMP2K_PKc_E3_106.5	ATGGGAAGTCCTTATCTTAA	gRNA pooled CRISPR screen	CRISPR screen
Kinase library	BMP2K_PKc_E4_143.5	TTCAGATCCCGGTGAATTAT	gRNA pooled CRISPR screen	CRISPR screen
Kinase library	BMP2K_PKc_E5_122.2	ATATTTTGTTGAATGATGGT	gRNA pooled CRISPR screen	CRISPR screen
Kinase library	BMP2K_PKc_E6_82.7	TGATGGGTTTCCCTCCATAA	gRNA pooled CRISPR screen	CRISPR screen
Kinase library	BMPR1A_PKc_E10_298.1	GCGGCAGACATTAAAGGTAC	gRNA pooled CRISPR screen	CRISPR screen
Kinase library	BMPR1A_PKc_E10_298	TTCATAGCGGCAGACATTAA	gRNA pooled CRISPR screen	CRISPR screen
Kinase library	BMPR1A_PKc_E11_176.4	GGTGGGCACCAAACGCTACA	gRNA pooled CRISPR screen	CRISPR screen
Kinase library	BMPR1A_PKc_E11_176.18	CAGGCTTTCGTCCAGCACTT	gRNA pooled CRISPR screen	CRISPR screen
Kinase library	BMPR1A_PKc_E13_99.2	AATTCTCAATGCTGTGAGTC	gRNA pooled CRISPR screen	CRISPR screen
Kinase library	BMPR1A_PKc_E13_99.3	TCTCAATGCTGTGAGTCTGG	gRNA pooled CRISPR screen	CRISPR screen
Kinase library	BMPR1B_PKc_E7_187.4	AGATTGGAAAAGGTCGCTAT	gRNA pooled CRISPR screen	CRISPR screen
Kinase library	BMPR1B_PKc_E7_187.11	GGGAAAGTGGCGTGGCGAAA	gRNA pooled CRISPR screen	CRISPR screen
Kinase library	BMPR1B_PKc_E8_298.19	CAGCATTGATTTAGCGTCTA	gRNA pooled CRISPR screen	CRISPR screen
Kinase library	BMPR1B_PKc_E9_176	ATACCACCTAACACTCGAGT	gRNA pooled CRISPR screen	CRISPR screen
Kinase library	BMPR1B_PKc_E10_131.6	CATCACTGCTCCACCGGTTT	gRNA pooled CRISPR screen	CRISPR screen
Kinase library	BMPR1B_PKc_E11_123.7	CAAGTGTTTTCTTAACCCGC	gRNA pooled CRISPR screen	CRISPR screen
Kinase library	BMPR2_PKc_E6_231	CTGATTGGCCGAGGTCGATA	gRNA pooled CRISPR screen	CRISPR screen
Kinase library	BMPR2_PKc_E6_231.14	AGCAACTGGACGCTCATCCA	gRNA pooled CRISPR screen	CRISPR screen
Kinase library	BMPR2_PKc_E7_115.4	CTTCACACAGAATTACCACG	gRNA pooled CRISPR screen	CRISPR screen
Kinase library	BMPR2_PKc_E7_115.6	AGCTTACCCAGTCACTTGTG	gRNA pooled CRISPR screen	CRISPR screen
Kinase library	BMPR2_PKc_E10_137.6	TATGCAGGTTCTCGTGTCTA	gRNA pooled CRISPR screen	CRISPR screen
Kinase library	BMPR2_PKc_E11_99.2	AATCGAAGACTGTTGGGACC	gRNA pooled CRISPR screen	CRISPR screen
Kinase library	BRAF_PKc_E12_85.2	TTGAAGGCTTGTAACTGCTG	gRNA pooled CRISPR screen	CRISPR screen
Kinase library	BRAF_PKc_E13_177.6	TATTGCACGACAGACTGCAC	gRNA pooled CRISPR screen	CRISPR screen
Kinase library	BRAF_PKc_E14_47.1	GTCTCTGTGGATGATTGACT	gRNA pooled CRISPR screen	CRISPR screen
Kinase library	BRAF_PKc_E15_119.2	TAGCTACAGTGAAATCTCGA	gRNA pooled CRISPR screen	CRISPR screen
Kinase library	BRAF_PKc_E16_132.5	ACATCTGACTGAAAGCTGTA	gRNA pooled CRISPR screen	CRISPR screen
Kinase library	BRAF_PKc_E17_135	ATAATTTTTATGGTGGGACG	gRNA pooled CRISPR screen	CRISPR screen
Kinase library	BRSK1_PKc_E1_43.4	AGCGTCTTCTCCAGCCGATA	gRNA pooled CRISPR screen	CRISPR screen
Kinase library	BRSK1_PKc_E2_95.4	CGCCATCAAGATCGTGAACC	gRNA pooled CRISPR screen	CRISPR screen
Kinase library	BRSK1_PKc_E3_86	TCTTGTTCTCGTAGACGTCG	gRNA pooled CRISPR screen	CRISPR screen
Kinase library	BRSK1_PKc_E4_141.5	GGGTGAGCTATTCGACTACC	gRNA pooled CRISPR screen	CRISPR screen
Kinase library	BRSK1_PKc_E5_117.2	CCGCATTGCAGACTTCGGCA	gRNA pooled CRISPR screen	CRISPR screen
Kinase library	BRSK1_PKc_E6_34	CCCCCATTATGCGTGTCCAG	gRNA pooled CRISPR screen	CRISPR screen
Kinase library	BRSK2_PKc_E1_43.7	AGCGTCTTCTCCAGCCGGTA	gRNA pooled CRISPR screen	CRISPR screen
Kinase library	BRSK2_PKc_E2_95.4	CTCACGGTTGACGATCTTGA	gRNA pooled CRISPR screen	CRISPR screen
Kinase library	BRSK2_PKc_E3_86.2	GTCGTGCAGCTTTAGGACGT	gRNA pooled CRISPR screen	CRISPR screen
Kinase library	BRSK2_PKc_E4_141.11	CCGGCAGATCATCTCTGCGC	gRNA pooled CRISPR screen	CRISPR screen
Kinase library	BRSK2_PKc_E5_117.9	CCATGCCAAAGTCTGCGATG	gRNA pooled CRISPR screen	CRISPR screen
Kinase library	BRSK2_PKc_E6_34.3	CACCTCGGGGCAGGCGTAGT	gRNA pooled CRISPR screen	CRISPR screen
Kinase library	BTK_PKc_E14_161.16	TCTTGATGGCCACGTCGTAC	gRNA pooled CRISPR screen	CRISPR screen
Kinase library	BTK_PKc_E15_217.14	AGCGGTGGCGCATCTCCCTC	gRNA pooled CRISPR screen	CRISPR screen
Kinase library	BTK_PKc_E16_65	AACTGTTTGGTAAACGATCA	gRNA pooled CRISPR screen	CRISPR screen
Kinase library	BTK_PKc_E17_119.1	ATACATCAGGACTTCCGGTG	gRNA pooled CRISPR screen	CRISPR screen
Kinase library	BTK_PKc_E18_158.4	CCCAAGGCCTACGTCTCTAC	gRNA pooled CRISPR screen	CRISPR screen
Kinase library	BTK_PKc_E19_48	GCTCAGAAGAATTTTGAAAG	gRNA pooled CRISPR screen	CRISPR screen
Kinase library	BUB1_PKc_E20_108.7	CCTGGGTAGCTTCGTACACC	gRNA pooled CRISPR screen	CRISPR screen
Kinase library	BUB1_PKc_E21_162.7	GTAGGAGAGCTCTACAGCTA	gRNA pooled CRISPR screen	CRISPR screen
Kinase library	BUB1_PKc_E22_158.8	TTGAGGCATCACTTTTTCAG	gRNA pooled CRISPR screen	CRISPR screen
Kinase library	BUB1_PKc_E23_172.2	TGGCTTGGCACTGATTGACC	gRNA pooled CRISPR screen	CRISPR screen
Kinase library	BUB1_PKc_E24_107	ACAGTATATTGCATGCTCTT	gRNA pooled CRISPR screen	CRISPR screen
Kinase library	BUB1_PKc_E25_157.4	AGATTAGGGCCCTACGTAAT	gRNA pooled CRISPR screen	CRISPR screen
Kinase library	BUB1B_PKc_E17_37	GCCTAAGTTGGAAATTGAGA	gRNA pooled CRISPR screen	CRISPR screen
Kinase library	BUB1B_PKc_E18_101.2	AGATTACAAGTTATTCTGGG	gRNA pooled CRISPR screen	CRISPR screen
Kinase library	BUB1B_PKc_E19_150.8	GGTTGATATAAAAGTCCCAT	gRNA pooled CRISPR screen	CRISPR screen
Kinase library	BUB1B_PKc_E20_143.5	GCATCTCCACTATTGTCAAA	gRNA pooled CRISPR screen	CRISPR screen
Kinase library	BUB1B_PKc_E21_172.12	TACAGTCCGAAAGCCGCTGA	gRNA pooled CRISPR screen	CRISPR screen
Kinase library	BUB1B_PKc_E22_107.9	CTAAATCTGCTATACCAAAC	gRNA pooled CRISPR screen	CRISPR screen
Kinase library	CAMK1_PKc_E2_38	CTACGACTTCCGAGATGTTC	gRNA pooled CRISPR screen	CRISPR screen
Kinase library	CAMK1_PKc_E3_132.17	TGCCAGGATCACCTCCGAGA	gRNA pooled CRISPR screen	CRISPR screen
Kinase library	CAMK1_PKc_E4_75.9	TCATCCAGGGCTACAATGTT	gRNA pooled CRISPR screen	CRISPR screen
Kinase library	CAMK1_PKc_E5_139	GGAGCTCTTTGACCGTATTG	gRNA pooled CRISPR screen	CRISPR screen
Kinase library	CAMK1_PKc_E6_127.1	CACGTATCCCGGAGTTCCAC	gRNA pooled CRISPR screen	CRISPR screen
Kinase library	CAMK1_PKc_E7_76.4	GATGTAGGCGATGACACCTA	gRNA pooled CRISPR screen	CRISPR screen
Kinase library	CAMK1D_PKc_E1_59	TTCGAGTTCAAAGAGACCCT	gRNA pooled CRISPR screen	CRISPR screen
Kinase library	CAMK1D_PKc_E2_132.3	TATCCCTAAGAAGGCGCTGA	gRNA pooled CRISPR screen	CRISPR screen
Kinase library	CAMK1D_PKc_E3_75.1	AAGCCCAAATCACCTGTACT	gRNA pooled CRISPR screen	CRISPR screen
Kinase library	CAMK1D_PKc_E4_139.1	AGAGCTGTTTGACCGGATAG	gRNA pooled CRISPR screen	CRISPR screen
Kinase library	CAMK1D_PKc_E5_127.8	GACATAGCCTGGAGTTCCAC	gRNA pooled CRISPR screen	CRISPR screen
Kinase library	CAMK1D_PKc_E6_76.2	GATGTAGGCAATCACTCCGA	gRNA pooled CRISPR screen	CRISPR screen
Kinase library	CAMK1G_PKc_E2_38.1	CTTCATTTTTATGGAAGTGC	gRNA pooled CRISPR screen	CRISPR screen
Kinase library	CAMK1G_PKc_E2_38	CCGGAAAACCTTCATTTTTA	gRNA pooled CRISPR screen	CRISPR screen
Kinase library	CAMK1G_PKc_E3_129.2	TGGTGAAGCAAAGACTGACT	gRNA pooled CRISPR screen	CRISPR screen
Kinase library	CAMK1G_PKc_E3_129.8	CTCCAGGCTGCTGTCCCGGA	gRNA pooled CRISPR screen	CRISPR screen
Kinase library	CAMK1G_PKc_E10_82.8	CTGATGGGTAGATGTCCCGG	gRNA pooled CRISPR screen	CRISPR screen
Kinase library	CAMK1G_PKc_E10_82	ACGGAAACACAGCCCTCCAC	gRNA pooled CRISPR screen	CRISPR screen
Kinase library	CAMK2A_PKc_E2_95	GAGCCTTCTCGGTGGTGCGA	gRNA pooled CRISPR screen	CRISPR screen
Kinase library	CAMK2A_PKc_E3_60	CGATGTTGGGGTGCTTCAGC	gRNA pooled CRISPR screen	CRISPR screen
Kinase library	CAMK2A_PKc_E4_55.3	CTGAGATGCTGTCATGTAGT	gRNA pooled CRISPR screen	CRISPR screen
Kinase library	CAMK2A_PKc_E5_66.6	CGCCTCACTGTAATACTCCC	gRNA pooled CRISPR screen	CRISPR screen
Kinase library	CAMK2A_PKc_E6_73.3	GTGCTGCACTGCCACCAGAT	gRNA pooled CRISPR screen	CRISPR screen
Kinase library	CAMK2A_PKc_E7_103.16	CACTGCGGCACCCTTGAGCT	gRNA pooled CRISPR screen	CRISPR screen
Kinase library	CAMK2B_PKc_E1_32	TACCAGCTCTACGAGGATAT	gRNA pooled CRISPR screen	CRISPR screen
Kinase library	CAMK2B_PKc_E2_95.3	CTTGGCTGCATACTCATGGC	gRNA pooled CRISPR screen	CRISPR screen
Kinase library	CAMK2B_PKc_E3_60.2	CGATGTTGGAATGCTTCAGA	gRNA pooled CRISPR screen	CRISPR screen
Kinase library	CAMK2B_PKc_E4_55	TCTCCACGACAGCATCTCCG	gRNA pooled CRISPR screen	CRISPR screen
Kinase library	CAMK2B_PKc_E5_66.1	GGCGAGAGAGTACTACAGCG	gRNA pooled CRISPR screen	CRISPR screen
Kinase library	CAMK2B_PKc_E6_73.6	CTCTGTGGACGACCCCCATT	gRNA pooled CRISPR screen	CRISPR screen
Kinase library	CAMK2D_PKc_E1_32	TATCAGCTTTTCGAGGAGCT	gRNA pooled CRISPR screen	CRISPR screen
Kinase library	CAMK2D_PKc_E2_95.4	GCAGCATATTCTTGTCCAGT	gRNA pooled CRISPR screen	CRISPR screen
Kinase library	CAMK2D_PKc_E3_60	TATTAGGGTGCTTCAAAAGA	gRNA pooled CRISPR screen	CRISPR screen
Kinase library	CAMK2D_PKc_E4_55.2	AGAAGAGGGCTTTCACTACT	gRNA pooled CRISPR screen	CRISPR screen
Kinase library	CAMK2D_PKc_E5_66	TGAACTGTTTGAAGACATAG	gRNA pooled CRISPR screen	CRISPR screen
Kinase library	CAMK2D_PKc_E6_73.1	ACCTAAATGGCATAGTTCAC	gRNA pooled CRISPR screen	CRISPR screen
Kinase library	CAMK2G_PKc_E1_32.1	TGCCAAGCTCCTCGAAGAGC	gRNA pooled CRISPR screen	CRISPR screen
Kinase library	CAMK2G_PKc_E2_95.4	TTTTGCTGCGTACTCCTGCG	gRNA pooled CRISPR screen	CRISPR screen
Kinase library	CAMK2G_PKc_E3_60.2	GAGCCTCACGTTCTAGTTTC	gRNA pooled CRISPR screen	CRISPR screen
Kinase library	CAMK2G_PKc_E4_55.3	CTTCAGAAATACTGTCATGG	gRNA pooled CRISPR screen	CRISPR screen
Kinase library	CAMK2G_PKc_E5_66.2	GTCTTCAAACAGCTCCCCGC	gRNA pooled CRISPR screen	CRISPR screen
Kinase library	CAMK2G_PKc_E6_73.1	ACCAGCATGACATCGTCCAC	gRNA pooled CRISPR screen	CRISPR screen
Kinase library	CAMK4_PKc_E1_38.2	TTCGAGGTGGAGTCGGAGCT	gRNA pooled CRISPR screen	CRISPR screen
Kinase library	CAMK4_PKc_E2_79.4	CTTTGAGAGCATAAGGCTTC	gRNA pooled CRISPR screen	CRISPR screen
Kinase library	CAMK4_PKc_E3_63	AAAATCGTAAGAACTGAGAT	gRNA pooled CRISPR screen	CRISPR screen
Kinase library	CAMK4_PKc_E4_83.1	CTGGTCCTAGAACTCGTCAC	gRNA pooled CRISPR screen	CRISPR screen
Kinase library	CAMK4_PKc_E5_73.1	TGCCGTTAAACAAATCCTGG	gRNA pooled CRISPR screen	CRISPR screen
Kinase library	CAMK4_PKc_E6_91.4	TCTCTGGTTTGAGATCACGA	gRNA pooled CRISPR screen	CRISPR screen
Kinase library	CAMKK1_PKc_E3_30	TACAAGCTGCAGAGTGAGAT	gRNA pooled CRISPR screen	CRISPR screen
Kinase library	CAMKK1_PKc_E4_54.2	GGCCAGCCTCACCACACCGT	gRNA pooled CRISPR screen	CRISPR screen
Kinase library	CAMKK1_PKc_E5_52	AAGAAGTTACTGAAGCAGTA	gRNA pooled CRISPR screen	CRISPR screen
Kinase library	CAMKK1_PKc_E6_134.7	GCCCCTGGAGCGGGTGTACC	gRNA pooled CRISPR screen	CRISPR screen
Kinase library	CAMKK1_PKc_E7_37	AGCTGAGGACAACCTCTATT	gRNA pooled CRISPR screen	CRISPR screen
Kinase library	CAMKK1_PKc_E9_89.4	CTACCTGCGGGACGTCATCC	gRNA pooled CRISPR screen	CRISPR screen
Kinase library	CAMKK2_PKc_E3_36	TATACCCTGAAGGATGAAAT	gRNA pooled CRISPR screen	CRISPR screen
Kinase library	CAMKK2_PKc_E4_54	CTCCTATGGTGTCGTCAAGT	gRNA pooled CRISPR screen	CRISPR screen
Kinase library	CAMKK2_PKc_E5_52.1	CAAAAAGAAGCTGATCCGGC	gRNA pooled CRISPR screen	CRISPR screen
Kinase library	CAMKK2_PKc_E6_134.7	CCCCATTGAGCAGGTGTACC	gRNA pooled CRISPR screen	CRISPR screen
Kinase library	CAMKK2_PKc_E7_37.3	TGTACAGATGGTCCTCATTG	gRNA pooled CRISPR screen	CRISPR screen
Kinase library	CAMKK2_PKc_E9_89.6	CCTGGAAGTAGAAACGGGCC	gRNA pooled CRISPR screen	CRISPR screen
Kinase library	CAMKV_PKc_E3_132.12	CCTTGCGGCCGTCCCGCTTC	gRNA pooled CRISPR screen	CRISPR screen
Kinase library	CAMKV_PKc_E3_132.8	AGCGGGACGGCCGCAAGGTG	gRNA pooled CRISPR screen	CRISPR screen
Kinase library	CAMKV_PKc_E4_75.2	GGATGTGTTTGTGACCCGCA	gRNA pooled CRISPR screen	CRISPR screen
Kinase library	CAMKV_PKc_E4_75.5	GAAGATAAAGTACTCCTTGC	gRNA pooled CRISPR screen	CRISPR screen
Kinase library	CAMKV_PKc_E5_139.14	CTCGCTCCGAGTAGTAGCCC	gRNA pooled CRISPR screen	CRISPR screen
Kinase library	CAMKV_PKc_E6_121.12	TCAGCCGGTTGTAGTAAACC	gRNA pooled CRISPR screen	CRISPR screen
Kinase library	CASK_PKc_E3_106	TCCACACATTGTAGAGTTAT	gRNA pooled CRISPR screen	CRISPR screen
Kinase library	CASK_PKc_E3_106.2	CTCAGATGGAATGCTTTACA	gRNA pooled CRISPR screen	CRISPR screen
Kinase library	CASK_PKc_E5_73	CCATTATATGAGACAGATAC	gRNA pooled CRISPR screen	CRISPR screen
Kinase library	CASK_PKc_E5_73.1	ATGATAATAACATAATTCAC	gRNA pooled CRISPR screen	CRISPR screen
Kinase library	CASK_PKc_E6_103.2	TCGGCACCTGTTAAACTTGG	gRNA pooled CRISPR screen	CRISPR screen
Kinase library	CASK_PKc_E8_123.4	GCATCAGCATGCGACGTACT	gRNA pooled CRISPR screen	CRISPR screen
Kinase library	CDC42BPA_PKc_E1_169.4	ACGGGCCCGCTCAGACCAAT	gRNA pooled CRISPR screen	CRISPR screen
Kinase library	CDC42BPA_PKc_E2_92.2	ATATTAAAGGTGATTGGTCG	gRNA pooled CRISPR screen	CRISPR screen
Kinase library	CDC42BPA_PKc_E3_84	CCATGAAAATATTGAATAAA	gRNA pooled CRISPR screen	CRISPR screen
Kinase library	CDC42BPA_PKc_E4_96	CAGCATGTTTTCGTGAAGAA	gRNA pooled CRISPR screen	CRISPR screen
Kinase library	CDC42BPA_PKc_E5_149.8	CAACATAATAATCCATAACC	gRNA pooled CRISPR screen	CRISPR screen
Kinase library	CDC42BPA_PKc_E6_94.3	CATATTCGGTTAGCAGATTT	gRNA pooled CRISPR screen	CRISPR screen
Kinase library	CDC42BPB_PKc_E1_169.12	CACGTACTTGTCGCGGCGCA	gRNA pooled CRISPR screen	CRISPR screen
Kinase library	CDC42BPB_PKc_E2_92.2	GTAATTGGAAGAGGTGCTTT	gRNA pooled CRISPR screen	CRISPR screen
Kinase library	CDC42BPB_PKc_E3_84.2	TCAGCATCTCCCACTTGTTG	gRNA pooled CRISPR screen	CRISPR screen
Kinase library	CDC42BPB_PKc_E4_96.3	CGCGCTGCACTACGCCTTTC	gRNA pooled CRISPR screen	CRISPR screen
Kinase library	CDC42BPB_PKc_E5_149.5	AGCTTCCGGAAGATATGGCG	gRNA pooled CRISPR screen	CRISPR screen
Kinase library	CDC42BPB_PKc_E6_94.2	CGTGAATGGTCATATCCGCC	gRNA pooled CRISPR screen	CRISPR screen
Kinase library	CDC42BPG_PKc_E2_48.1	ATCTTGAAGGTGATCGGCCG	gRNA pooled CRISPR screen	CRISPR screen
Kinase library	CDC42BPG_PKc_E3_84.3	CATGAAAATGCTGCACAAGT	gRNA pooled CRISPR screen	CRISPR screen
Kinase library	CDC42BPG_PKc_E4_96.3	AGCGGGATGTGCTCGTGAAA	gRNA pooled CRISPR screen	CRISPR screen
Kinase library	CDC42BPG_PKc_E5_149.5	GGACCGTCTCCCGCCCGAGC	gRNA pooled CRISPR screen	CRISPR screen
Kinase library	CDC42BPG_PKc_E6_94.3	TGTGAACGGGCACATTCGCC	gRNA pooled CRISPR screen	CRISPR screen
Kinase library	CDC42BPG_PKc_E7_201.27	AGTCACACTGTGGGCCGTAG	gRNA pooled CRISPR screen	CRISPR screen
Kinase library	CDC7_PKc_E3_34	TTTAAGATTGAGGACAAAAT	gRNA pooled CRISPR screen	CRISPR screen
Kinase library	CDC7_PKc_E4_136.1	GCCACAGCACAGTTACAAGT	gRNA pooled CRISPR screen	CRISPR screen
Kinase library	CDC7_PKc_E5_94.1	AGTTATTGCTATGCCATATC	gRNA pooled CRISPR screen	CRISPR screen
Kinase library	CDC7_PKc_E6_143.7	ATATTCCCGTACTTCTTGAA	gRNA pooled CRISPR screen	CRISPR screen
Kinase library	CDC7_PKc_E7_250.6	ACTGAGTGGCCCAGTACCTA	gRNA pooled CRISPR screen	CRISPR screen
Kinase library	CDC7_PKc_E8_96.2	TTTCTCCAAAAACAGAGCGC	gRNA pooled CRISPR screen	CRISPR screen
Kinase library	CDK1_PKc_E2_37.1	TTCTCCAATTTTCTCTATTT	gRNA pooled CRISPR screen	CRISPR screen
Kinase library	CDK1_PKc_E3_157.8	GGGTTCCTAGTACTGCAATT	gRNA pooled CRISPR screen	CRISPR screen
Kinase library	CDK1_PKc_E4_124.1	ATGTGCTTATGCAGGATTCC	gRNA pooled CRISPR screen	CRISPR screen
Kinase library	CDK1_PKc_E5_171.12	ACACAATCCCCTGTAGGATT	gRNA pooled CRISPR screen	CRISPR screen
Kinase library	CDK1_PKc_E6_164	CAGATCTCCAGAAGTATTGC	gRNA pooled CRISPR screen	CRISPR screen
Kinase library	CDK1_PKc_E7_142.11	ACATGGGATGCTAGGCTTCC	gRNA pooled CRISPR screen	CRISPR screen
Kinase library	CDK10_PKc_E2_70.1	GAAGCTGAACCGCATTGGAG	gRNA pooled CRISPR screen	CRISPR screen
Kinase library	CDK10_PKc_E3_72.5	GTGCGACAATCTCATCTGTC	gRNA pooled CRISPR screen	CRISPR screen
Kinase library	CDK10_PKc_E4_103.11	CCACGATGTTCGGATGACGC	gRNA pooled CRISPR screen	CRISPR screen
Kinase library	CDK10_PKc_E5_82.4	TATGCCAACACCCTTCTCGG	gRNA pooled CRISPR screen	CRISPR screen
Kinase library	CDK10_PKc_E6_68.2	ATCGTGCTGCAGGTGCTCCG	gRNA pooled CRISPR screen	CRISPR screen
Kinase library	CDK10_PKc_E7_53.1	AACTTGCTCATGACCGACAA	gRNA pooled CRISPR screen	CRISPR screen
Kinase library	CDK11A_PKc_E13_122.15	ATCTCCCTCAGGGACGTGAT	gRNA pooled CRISPR screen	CRISPR screen
Kinase library	CDK11A_PKc_E13_122.13	GGATGGTGTTGATCTCCCTC	gRNA pooled CRISPR screen	CRISPR screen
Kinase library	CDK11A_PKc_E14_106.1	CTACATCGTGATGAACTACG	gRNA pooled CRISPR screen	CRISPR screen
Kinase library	CDK11A_PKc_E15_122.4	GATGATCCAGCTGCTGCGGG	gRNA pooled CRISPR screen	CRISPR screen
Kinase library	CDK11A_PKc_E16_108.16	CCACTGGGTCACCACGACCG	gRNA pooled CRISPR screen	CRISPR screen
Kinase library	CDK11A_PKc_E18_149.14	AAGGTCATCTTTTTGACTAC	gRNA pooled CRISPR screen	CRISPR screen
Kinase library	CDK11B_PKc_E13_122.7	CTTCCCGATCACGTCGCTGA	gRNA pooled CRISPR screen	CRISPR screen
Kinase library	CDK11B_PKc_E14_106.1	CTACATCGTGATGAACTATG	gRNA pooled CRISPR screen	CRISPR screen
Kinase library	CDK11B_PKc_E15_122.1	TGATGATCCAGCTGCTGCGT	gRNA pooled CRISPR screen	CRISPR screen
Kinase library	CDK11B_PKc_E16_108.16	CCACAGGGTCACCACGACCG	gRNA pooled CRISPR screen	CRISPR screen
Kinase library	CDK11B_PKc_E17_117.11	GATCGATTTCTGACTTCCCG	gRNA pooled CRISPR screen	CRISPR screen
Kinase library	CDK11B_PKc_E18_149.2	GGGCCAGATTTTCTCACTAG	gRNA pooled CRISPR screen	CRISPR screen
Kinase library	CDK12_PKc_E4_94.7	GGCTTTATATACTTGGCCAT	gRNA pooled CRISPR screen	CRISPR screen
Kinase library	CDK12_PKc_E5_171.8	TTCGGTGGATTAACTGACGA	gRNA pooled CRISPR screen	CRISPR screen
Kinase library	CDK12_PKc_E6_190.11	AACACTTAATATCCCGATGC	gRNA pooled CRISPR screen	CRISPR screen
Kinase library	CDK12_PKc_E7_57	CAAATCAAACTAGCAGATTT	gRNA pooled CRISPR screen	CRISPR screen
Kinase library	CDK12_PKc_E8_102.1	CGACCTCCAGAACTACTGCT	gRNA pooled CRISPR screen	CRISPR screen
Kinase library	CDK12_PKc_E9_78.1	TTTTCAAGCCAATCTGGAAC	gRNA pooled CRISPR screen	CRISPR screen
Kinase library	CDK13_PKc_E4_94.2	ATCATCGGAATTATTGGAGA	gRNA pooled CRISPR screen	CRISPR screen
Kinase library	CDK13_PKc_E5_171	AGCCTTAAAAAAAGTACGTC	gRNA pooled CRISPR screen	CRISPR screen
Kinase library	CDK13_PKc_E6_190.2	TATATGGACCATGATCTGAT	gRNA pooled CRISPR screen	CRISPR screen
Kinase library	CDK13_PKc_E7_57	CAGATAAAACTTGCAGACTT	gRNA pooled CRISPR screen	CRISPR screen
Kinase library	CDK13_PKc_E8_102.1	CCGTCCACCTGAACTGCTAC	gRNA pooled CRISPR screen	CRISPR screen
Kinase library	CDK13_PKc_E9_78.2	TTTTAGTGAAGAGTTCGCCA	gRNA pooled CRISPR screen	CRISPR screen
Kinase library	CDK14_PKc_E4_80.5	TCTTATGCTACAGTATACAA	gRNA pooled CRISPR screen	CRISPR screen
Kinase library	CDK14_PKc_E5_80.5	GGACACCTTTCACAGCTATC	gRNA pooled CRISPR screen	CRISPR screen
Kinase library	CDK14_PKc_E6_95.1	CACAAGTGTCAGCGTCTCCT	gRNA pooled CRISPR screen	CRISPR screen
Kinase library	CDK14_PKc_E7_63.2	AGTACATGGACAAGCACCCT	gRNA pooled CRISPR screen	CRISPR screen
Kinase library	CDK14_PKc_E8_124.5	TGACACGGGGGAGTTAAAGC	gRNA pooled CRISPR screen	CRISPR screen
Kinase library	CDK14_PKc_E9_121.7	CCACAAGGTAACCACTTCGT	gRNA pooled CRISPR screen	CRISPR screen
Kinase library	CDK15_PKc_E3_65.5	CTTATGCGACAGTTTACAAG	gRNA pooled CRISPR screen	CRISPR screen
Kinase library	CDK15_PKc_E4_80.2	CTTCTCGGATAGCTGTAAAT	gRNA pooled CRISPR screen	CRISPR screen
Kinase library	CDK15_PKc_E5_95.2	TGGTGTGGATTATGTCATGC	gRNA pooled CRISPR screen	CRISPR screen
Kinase library	CDK15_PKc_E6_63.4	CTGGATGCTGAGACATATAC	gRNA pooled CRISPR screen	CRISPR screen
Kinase library	CDK15_PKc_E7_124.3	GTTTCAACTTTTGCGGGGCC	gRNA pooled CRISPR screen	CRISPR screen
Kinase library	CDK15_PKc_E8_121	CTTCAGAAGTCGTGACCCTC	gRNA pooled CRISPR screen	CRISPR screen
Kinase library	CDK16_PKc_E5_36	CTACATTAAGCTGGACAAAC	gRNA pooled CRISPR screen	CRISPR screen
Kinase library	CDK16_PKc_E6_115.13	GCCTTTGTAGACGGTGGCAT	gRNA pooled CRISPR screen	CRISPR screen
Kinase library	CDK16_PKc_E7_95.4	GTCATGTAGCGTAACGATGT	gRNA pooled CRISPR screen	CRISPR screen
Kinase library	CDK16_PKc_E8_63.4	AGTCATCCAGGTACTGCTTC	gRNA pooled CRISPR screen	CRISPR screen
Kinase library	CDK16_PKc_E9_124.3	GGCCTACTGCCACCGGCAGA	gRNA pooled CRISPR screen	CRISPR screen
Kinase library	CDK16_PKc_E10_121.7	AATCTGAGTGGAGTAGTCCG	gRNA pooled CRISPR screen	CRISPR screen
Kinase library	CDK17_PKc_E6_48.2	AAGCTTTTCCAATTTGATGT	gRNA pooled CRISPR screen	CRISPR screen
Kinase library	CDK17_PKc_E7_115.3	GGCATTAAAAGAGATCCGAT	gRNA pooled CRISPR screen	CRISPR screen
Kinase library	CDK17_PKc_E8_95.2	TGTGTGAACAATGTCATGTA	gRNA pooled CRISPR screen	CRISPR screen
Kinase library	CDK17_PKc_E9_63.2	AGTCATCCATGTACTGTTTC	gRNA pooled CRISPR screen	CRISPR screen
Kinase library	CDK17_PKc_E10_124.1	GTACCAAATTCTACGTGGTT	gRNA pooled CRISPR screen	CRISPR screen
Kinase library	CDK17_PKc_E11_121.4	AATCTGTGTTGAGTACTCCG	gRNA pooled CRISPR screen	CRISPR screen
Kinase library	CDK18_PKc_E5_45	ACTGGAAACATACGTGAAAC	gRNA pooled CRISPR screen	CRISPR screen
Kinase library	CDK18_PKc_E6_115.5	GGCCCTGAAAGAGATCCGGC	gRNA pooled CRISPR screen	CRISPR screen
Kinase library	CDK18_PKc_E7_95.9	TCACAATATTGGCGTGCTTC	gRNA pooled CRISPR screen	CRISPR screen
Kinase library	CDK18_PKc_E8_63.3	TGACGTTGTGCATGCTCATG	gRNA pooled CRISPR screen	CRISPR screen
Kinase library	CDK18_PKc_E9_124.19	CCCGGTGCAGGATCTTGCGG	gRNA pooled CRISPR screen	CRISPR screen
Kinase library	CDK18_PKc_E10_121.12	CATCGGGGGGCCTGTACCAC	gRNA pooled CRISPR screen	CRISPR screen
Kinase library	CDK2_PKc_E1_116.9	GGCGCTTAAGAAAATCCGCC	gRNA pooled CRISPR screen	CRISPR screen
Kinase library	CDK2_PKc_E2_78.3	GATCTCTCGGATGGCAGTAC	gRNA pooled CRISPR screen	CRISPR screen
Kinase library	CDK2_PKc_E3_121.2	ATGGATGCCTCTGCTCTCAC	gRNA pooled CRISPR screen	CRISPR screen
Kinase library	CDK2_PKc_E4_171.1	TCATGGGTGTAAGTACGAAC	gRNA pooled CRISPR screen	CRISPR screen
Kinase library	CDK2_PKc_E5_102.12	TTTCAGGAGCTCGGTACCAC	gRNA pooled CRISPR screen	CRISPR screen
Kinase library	CDK2_PKc_E6_204.3	CTTCCGGATCTTTCGGACTC	gRNA pooled CRISPR screen	CRISPR screen
Kinase library	CDK20_PKc_E1_75.1	GGCCTTGAAGACGATGCCGT	gRNA pooled CRISPR screen	CRISPR screen
Kinase library	CDK20_PKc_E2_114.2	GCCGTCCTCCAACCGCCTTA	gRNA pooled CRISPR screen	CRISPR screen
Kinase library	CDK20_PKc_E3_189.5	TGAGTTCATGCTGTCGGATC	gRNA pooled CRISPR screen	CRISPR screen
Kinase library	CDK20_PKc_E4_122.2	CAGCTCAAGATAGCGGACTT	gRNA pooled CRISPR screen	CRISPR screen
Kinase library	CDK20_PKc_E5_63.6	CATACTGGCGGGCACCATAC	gRNA pooled CRISPR screen	CRISPR screen
Kinase library	CDK20_PKc_E6_124.5	TTGCTATGTGCTTCGCATCT	gRNA pooled CRISPR screen	CRISPR screen
Kinase library	CDK3_PKc_E2_116.4	AGATCGGAGAGGGCACCTAT	gRNA pooled CRISPR screen	CRISPR screen
Kinase library	CDK3_PKc_E3_78.3	GAGCAGCGAGATCTCCCTGA	gRNA pooled CRISPR screen	CRISPR screen
Kinase library	CDK3_PKc_E4_121	TGGACGTGGTGCACAACGAG	gRNA pooled CRISPR screen	CRISPR screen
Kinase library	CDK3_PKc_E5_171.11	TTCGGCCTGGCTCGCGCCTT	gRNA pooled CRISPR screen	CRISPR screen
Kinase library	CDK3_PKc_E6_102	TCGCGCCCCCGAGATTCTCT	gRNA pooled CRISPR screen	CRISPR screen
Kinase library	CDK3_PKc_E7_204.1	CTTTCGTATCTTTCGTATGC	gRNA pooled CRISPR screen	CRISPR screen
Kinase library	CDK4_PKc_E2_206.14	TCCCATCAGCACAGTTCGTG	gRNA pooled CRISPR screen	CRISPR screen
Kinase library	CDK4_PKc_E3_136.21	CTCCCGGTCAGTTCGGGATG	gRNA pooled CRISPR screen	CRISPR screen
Kinase library	CDK4_PKc_E4_168.12	ATCTCGGTGAACGATGCAAT	gRNA pooled CRISPR screen	CRISPR screen
Kinase library	CDK4_PKc_E5_110.4	GTCCACAGGTGTTGCATATG	gRNA pooled CRISPR screen	CRISPR screen
Kinase library	CDK4_PKc_E6_51	AAACTCTGAAGCCGACCAGT	gRNA pooled CRISPR screen	CRISPR screen
Kinase library	CDK4_PKc_E7_136.28	CGGGGCAGGGATACATCTCG	gRNA pooled CRISPR screen	CRISPR screen
Kinase library	CDK5_PKc_E1_37.2	CGAGAAACTGGAAAAGATTG	gRNA pooled CRISPR screen	CRISPR screen
Kinase library	CDK5_PKc_E2_89.3	CCGGGAGACTCATGAGATCG	gRNA pooled CRISPR screen	CRISPR screen
Kinase library	CDK5_PKc_E3_68	GTGTGCCGAGTTCCGCCCTC	gRNA pooled CRISPR screen	CRISPR screen
Kinase library	CDK5_PKc_E5_57.1	AACTGTCAAAATACTTCTTC	gRNA pooled CRISPR screen	CRISPR screen
Kinase library	CDK5_PKc_E6_96.4	ATAGCCGCAATGTGCTACAC	gRNA pooled CRISPR screen	CRISPR screen
Kinase library	CDK5_PKc_E7_75.5	TCAGCTGAGTAACAGCGGAC	gRNA pooled CRISPR screen	CRISPR screen
Kinase library	CDK6_PKc_E2_203.31	CGCGCTTCAACGCCACGAAA	gRNA pooled CRISPR screen	CRISPR screen
Kinase library	CDK6_PKc_E3_136.2	ATGGTTTCAGTGGGCACTCC	gRNA pooled CRISPR screen	CRISPR screen
Kinase library	CDK6_PKc_E4_168.11	TTAGATCGCGATGCACTACT	gRNA pooled CRISPR screen	CRISPR screen
Kinase library	CDK6_PKc_E5_110.8	ATCCACGGGGGTGGCGTAGC	gRNA pooled CRISPR screen	CRISPR screen
Kinase library	CDK6_PKc_E6_51.2	TCTGAACTTCCACGAAAAAG	gRNA pooled CRISPR screen	CRISPR screen
Kinase library	CDK6_PKc_E7_136.3	GTAACAGATATCGATGAACT	gRNA pooled CRISPR screen	CRISPR screen
Kinase library	CDK7_PKc_E1_48	GGCAAAGCGTTATGAGAAGC	gRNA pooled CRISPR screen	CRISPR screen
Kinase library	CDK7_PKc_E2_60.3	ATCTCTGGCCTTGTAAACGG	gRNA pooled CRISPR screen	CRISPR screen
Kinase library	CDK7_PKc_E4_68.3	TAATTTTATCTCTCTTAAGG	gRNA pooled CRISPR screen	CRISPR screen
Kinase library	CDK7_PKc_E5_69.2	ATTTATGTCCAAAAGCATCA	gRNA pooled CRISPR screen	CRISPR screen
Kinase library	CDK7_PKc_E6_111.3	TTGAAGAGTCATCAACATGT	gRNA pooled CRISPR screen	CRISPR screen
Kinase library	CDK7_PKc_E7_119.11	GGCTCCCAAAAGATTTGGCC	gRNA pooled CRISPR screen	CRISPR screen
Kinase library	CDK9_PKc_E1_77.1	AAGCTCGCCAAGATCGGCCA	gRNA pooled CRISPR screen	CRISPR screen
Kinase library	CDK9_PKc_E1_77.4	CTTGGCGAGCTTCTCGTATT	gRNA pooled CRISPR screen	CRISPR screen
Kinase library	CDK9_PKc_E2_82.12	CTGGCCGGTCTTGCGGTGCC	gRNA pooled CRISPR screen	CRISPR screen
Kinase library	CDK9_PKc_E4_167.13	ACTACCCTTGCAGCGGTTAT	gRNA pooled CRISPR screen	CRISPR screen
Kinase library	CDK9_PKc_E6_149.13	GCTGACTGATGAGGGCGAGT	gRNA pooled CRISPR screen	CRISPR screen
Kinase library	CDK9_PKc_E7_192.9	TGTGCGTGACCCATACGCAC	gRNA pooled CRISPR screen	CRISPR screen
Kinase library	CDKL1_PKc_E1_165.12	GAGCATTCGGATTTCCCGAA	gRNA pooled CRISPR screen	CRISPR screen
Kinase library	CDKL1_PKc_E2_122	TCCCAACCTTGTTAACCTCC	gRNA pooled CRISPR screen	CRISPR screen
Kinase library	CDKL1_PKc_E3_73.1	ATGCTCTTCACGAGATGTTC	gRNA pooled CRISPR screen	CRISPR screen
Kinase library	CDKL1_PKc_E4_91.3	TCACGGAATGTTTCGTGATG	gRNA pooled CRISPR screen	CRISPR screen
Kinase library	CDKL1_PKc_E5_201.9	GGACACGCAGTACGGCCCCC	gRNA pooled CRISPR screen	CRISPR screen
Kinase library	CDKL1_PKc_E6_83.1	GATTCGTGCTAAACACTTGC	gRNA pooled CRISPR screen	CRISPR screen
Kinase library	CDKL2_PKc_E2_165.1	TATGAAAACCTGGGTTTGGT	gRNA pooled CRISPR screen	CRISPR screen
Kinase library	CDKL2_PKc_E3_195.7	ACTTGGTAGTCTAGTCCATT	gRNA pooled CRISPR screen	CRISPR screen
Kinase library	CDKL2_PKc_E4_179.16	ATAGCTTGACAACGCCAGAC	gRNA pooled CRISPR screen	CRISPR screen
Kinase library	CDKL2_PKc_E5_113.6	ATGGGGGAACCCCTATTTCC	gRNA pooled CRISPR screen	CRISPR screen
Kinase library	CDKL2_PKc_E6_140	TAATCTAATTCCAAGGCATC	gRNA pooled CRISPR screen	CRISPR screen
Kinase library	CDKL2_PKc_E7_66.4	CACAGAAGGGTCTTTTGTCG	gRNA pooled CRISPR screen	CRISPR screen
Kinase library	CDKL3_PKc_E2_162.7	TAAGAATACTGGGCAGATAG	gRNA pooled CRISPR screen	CRISPR screen
Kinase library	CDKL3_PKc_E3_195.2	GAAGATAGTCAATTGCTCGA	gRNA pooled CRISPR screen	CRISPR screen
Kinase library	CDKL3_PKc_E4_179.6	GGACATTTATACGGACTATG	gRNA pooled CRISPR screen	CRISPR screen
Kinase library	CDKL3_PKc_E5_113.2	GGGCTGTATGATCATTGAGA	gRNA pooled CRISPR screen	CRISPR screen
Kinase library	CDKL3_PKc_E6_140.5	GCCAACAATCCATTAAGCTT	gRNA pooled CRISPR screen	CRISPR screen
Kinase library	CDKL3_PKc_E7_66.1	CTAGATGATATCCTGTCAGC	gRNA pooled CRISPR screen	CRISPR screen
Kinase library	CDKL4_PKc_E1_165.9	AACAGCTACTACTTGTCCAG	gRNA pooled CRISPR screen	CRISPR screen
Kinase library	CDKL4_PKc_E2_122	AAATCTTGTGAACCTCATCG	gRNA pooled CRISPR screen	CRISPR screen
Kinase library	CDKL4_PKc_E3_73	GAGTGATCAAAAGCGTATTA	gRNA pooled CRISPR screen	CRISPR screen
Kinase library	CDKL4_PKc_E4_91.2	TAATCAAGATTTGTGACTTC	gRNA pooled CRISPR screen	CRISPR screen
Kinase library	CDKL4_PKc_E5_198.19	CGTAGCTACATAATCGGTGT	gRNA pooled CRISPR screen	CRISPR screen
Kinase library	CDKL4_PKc_E6_83.2	AAAAGTAACGGGTTTTTCCA	gRNA pooled CRISPR screen	CRISPR screen
Kinase library	CDKL5_PKc_E2_34	TTTGAGATCCTTGGGGTTGT	gRNA pooled CRISPR screen	CRISPR screen
Kinase library	CDKL5_PKc_E3_35	GCATTTAAGTACAACTCCAT	gRNA pooled CRISPR screen	CRISPR screen
Kinase library	CDKL5_PKc_E4_46	TGTGGCGATCAAGAAATTCA	gRNA pooled CRISPR screen	CRISPR screen
Kinase library	CDKL5_PKc_E5_137.5	TGAAGGAAGCATTTCGTCGG	gRNA pooled CRISPR screen	CRISPR screen
Kinase library	CDKL5_PKc_E6_121.2	AGCTAATCAAGGCTATTCAC	gRNA pooled CRISPR screen	CRISPR screen
Kinase library	CDKL5_PKc_E7_60	ACAGTTTTAGGACATCATTG	gRNA pooled CRISPR screen	CRISPR screen
Kinase library	CHEK1_PKc_E2_65.4	TGGGACTTGGTGCAAACCCT	gRNA pooled CRISPR screen	CRISPR screen
Kinase library	CHEK1_PKc_E3_224.1	TAGTAAAATTCTATGGTCAC	gRNA pooled CRISPR screen	CRISPR screen
Kinase library	CHEK1_PKc_E4_65.6	GGTTCAGGCATGCCTATGTC	gRNA pooled CRISPR screen	CRISPR screen
Kinase library	CHEK1_PKc_E5_70.1	TGGTATTGGAATAACTCACA	gRNA pooled CRISPR screen	CRISPR screen
Kinase library	CHEK1_PKc_E6_189.6	GTACTTACTGCAATGCTCGC	gRNA pooled CRISPR screen	CRISPR screen
Kinase library	CHEK1_PKc_E7_105.1	GCTGTCAGGAGTATTCTGAC	gRNA pooled CRISPR screen	CRISPR screen
Kinase library	CHEK2_PKc_E5_47.1	TATTCATCTCTTAATGCCTT	gRNA pooled CRISPR screen	CRISPR screen
Kinase library	CHEK2_PKc_E6_109.1	AGGTAAAGCTGGCTTTCGAG	gRNA pooled CRISPR screen	CRISPR screen
Kinase library	CHEK2_PKc_E7_54.1	CTGTTTCAACATTGAGAGCT	gRNA pooled CRISPR screen	CRISPR screen
Kinase library	CHEK2_PKc_E8_62.1	TTTTTAATCTTGATGATGCA	gRNA pooled CRISPR screen	CRISPR screen
Kinase library	CHEK2_PKc_E9_100.2	GAGCTGTTTGACAAAGTGGT	gRNA pooled CRISPR screen	CRISPR screen
Kinase library	CHEK2_PKc_E10_87.3	GTATAATACCGTTTTCATGA	gRNA pooled CRISPR screen	CRISPR screen
Kinase library	CHUK_PKc_E1_63.6	ACAGACGTTCCCGAAGCCGC	gRNA pooled CRISPR screen	CRISPR screen
Kinase library	CHUK_PKc_E2_95.2	GCACCATCGTTCTCTGTTTT	gRNA pooled CRISPR screen	CRISPR screen
Kinase library	CHUK_PKc_E3_115	GAACCATGCCAATGTTGTAA	gRNA pooled CRISPR screen	CRISPR screen
Kinase library	CHUK_PKc_E4_70.2	TTAAGTCCACAACAATTTTC	gRNA pooled CRISPR screen	CRISPR screen
Kinase library	CHUK_PKc_E5_89	ACCTGAAAACATAGTTCTTC	gRNA pooled CRISPR screen	CRISPR screen
Kinase library	CHUK_PKc_E6_90.5	ACTTCCTTGATCAACATCTT	gRNA pooled CRISPR screen	CRISPR screen
Kinase library	CIT_PKc_E4_132.1	TTTCATAGCATAGATGTCCC	gRNA pooled CRISPR screen	CRISPR screen
Kinase library	CIT_PKc_E5_102.1	TATCTCGAAGCACAAGCCCG	gRNA pooled CRISPR screen	CRISPR screen
Kinase library	CIT_PKc_E6_143.9	GTATCAGGTTTTCATCTAAC	gRNA pooled CRISPR screen	CRISPR screen
Kinase library	CIT_PKc_E7_94	AACATTCTCGTTGACCGCAC	gRNA pooled CRISPR screen	CRISPR screen
Kinase library	CIT_PKc_E8_204	GTGAATGCCAAACTCCCGAT	gRNA pooled CRISPR screen	CRISPR screen
Kinase library	CIT_PKc_E9_154.9	CTGCTCACTTTGGGGTCATC	gRNA pooled CRISPR screen	CRISPR screen
Kinase library	CLK1_PKc_E4_40	CGTCTCCACTCTGACAGATC	gRNA pooled CRISPR screen	CRISPR screen
Kinase library	CLK1_PKc_E5_67	ATTGTTGATACTTTAGGTGA	gRNA pooled CRISPR screen	CRISPR screen
Kinase library	CLK1_PKc_E6_117.1	TCGCTCAGAAATACAAGTTC	gRNA pooled CRISPR screen	CRISPR screen
Kinase library	CLK1_PKc_E7_167.7	CTGATATGATCCAGTCGAAA	gRNA pooled CRISPR screen	CRISPR screen
Kinase library	CLK1_PKc_E8_95	TGTGCAGTCTGACTACACAG	gRNA pooled CRISPR screen	CRISPR screen
Kinase library	CLK1_PKc_E9_130.1	TGACGAACATCACAGTACAT	gRNA pooled CRISPR screen	CRISPR screen
Kinase library	CLK2_PKc_E4_40	TCATCTACCACGTCGGGGAC	gRNA pooled CRISPR screen	CRISPR screen
Kinase library	CLK2_PKc_E5_67	AATCGTTAGCACCTTAGGAG	gRNA pooled CRISPR screen	CRISPR screen
Kinase library	CLK2_PKc_E6_117.1	TAAGAATGTGGAGAAGTACA	gRNA pooled CRISPR screen	CRISPR screen
Kinase library	CLK2_PKc_E7_167.4	CATCCACCAAGTGCGCCACA	gRNA pooled CRISPR screen	CRISPR screen
Kinase library	CLK2_PKc_E9_130.3	GCTGTGCGGGTGGTAGACTT	gRNA pooled CRISPR screen	CRISPR screen
Kinase library	CLK2_PKc_E10_83.3	ATCATCTTTGAATACTATGT	gRNA pooled CRISPR screen	CRISPR screen
Kinase library	CLK3_PKc_E4_43.1	TGGTGTGCCGGATCGGCGAT	gRNA pooled CRISPR screen	CRISPR screen
Kinase library	CLK3_PKc_E5_67.7	TGCCAAAGGTGCCTTCACCC	gRNA pooled CRISPR screen	CRISPR screen
Kinase library	CLK3_PKc_E6_117	CCTGAAGATCATCCGCAACG	gRNA pooled CRISPR screen	CRISPR screen
Kinase library	CLK3_PKc_E7_167.21	AGGCGATGCACATGTGACCG	gRNA pooled CRISPR screen	CRISPR screen
Kinase library	CLK3_PKc_E8_95.3	CTCTGGTTTCAAGTCTGTAT	gRNA pooled CRISPR screen	CRISPR screen
Kinase library	CLK3_PKc_E9_130.3	CCGTCACTATCGCCCGCCTG	gRNA pooled CRISPR screen	CRISPR screen
Kinase library	CLK4_PKc_E4_40	CGTCTCCACTTTGACAGATC	gRNA pooled CRISPR screen	CRISPR screen
Kinase library	CLK4_PKc_E5_67	ATCGTGGACACTTTGGGTGA	gRNA pooled CRISPR screen	CRISPR screen
Kinase library	CLK4_PKc_E6_117.3	AACGAGCTGCTTCACGGTAA	gRNA pooled CRISPR screen	CRISPR screen
Kinase library	CLK4_PKc_E7_167.8	GATCAAACCATTCTAGCATC	gRNA pooled CRISPR screen	CRISPR screen
Kinase library	CLK4_PKc_E8_95.2	TTCAGGCTTCAGATCTGTAT	gRNA pooled CRISPR screen	CRISPR screen
Kinase library	CLK4_PKc_E9_130.3	CCGGCACTACAGAGCTCCCG	gRNA pooled CRISPR screen	CRISPR screen
Kinase library	CSF1R_PKc_E12_127.12	CGATGATCTTCCAGCGGACC	gRNA pooled CRISPR screen	CRISPR screen
Kinase library	CSF1R_PKc_E13_105.8	GGAGGCCACGGCCTTTGGTC	gRNA pooled CRISPR screen	CRISPR screen
Kinase library	CSF1R_PKc_E14_111.8	GGTTGACGATGTTCTCGTGC	gRNA pooled CRISPR screen	CRISPR screen
Kinase library	CSF1R_PKc_E15_163.13	CTTATAGTCGACGCCTCCCT	gRNA pooled CRISPR screen	CRISPR screen
Kinase library	CSF1R_PKc_E16_89.3	CCAGGGTGTGGACACCTATG	gRNA pooled CRISPR screen	CRISPR screen
Kinase library	CSF1R_PKc_E17_98.1	CAAGGAGGATGGACGGCCCC	gRNA pooled CRISPR screen	CRISPR screen
Kinase library	CSK_PKc_E7_61.3	CTGCTGCAGACCATCGGGAA	gRNA pooled CRISPR screen	CRISPR screen
Kinase library	CSK_PKc_E8_100.1	TGATGCTGGGCGATTACCGA	gRNA pooled CRISPR screen	CRISPR screen
Kinase library	CSK_PKc_E9_91	GCAACTGCGGCATAGCAACC	gRNA pooled CRISPR screen	CRISPR screen
Kinase library	CSK_PKc_E10_74.8	CTGACCGACCCCTAGACCGC	gRNA pooled CRISPR screen	CRISPR screen
Kinase library	CSK_PKc_E11_196.3	CAATTTCGTGCATCGAGACC	gRNA pooled CRISPR screen	CRISPR screen
Kinase library	CSK_PKc_E12_87	TCTCCACTAAGTCTGACGTG	gRNA pooled CRISPR screen	CRISPR screen
Kinase library	CSNK1A1_PKc_E1_78.2	CTGGTACGGAAGATCGGGTC	gRNA pooled CRISPR screen	CRISPR screen
Kinase library	CSNK1A1_PKc_E2_107.7	GCTTGCTCTCGTACAGCAAC	gRNA pooled CRISPR screen	CRISPR screen
Kinase library	CSNK1A1_PKc_E3_127.1	TGTACTAGTCATGGATCTTC	gRNA pooled CRISPR screen	CRISPR screen
Kinase library	CSNK1A1_PKc_E4_99.5	ATACCCATTAGGAAGTTATC	gRNA pooled CRISPR screen	CRISPR screen
Kinase library	CSNK1A1_PKc_E5_84.1	CATGACTGTTAGTACTTCTC	gRNA pooled CRISPR screen	CRISPR screen
Kinase library	CSNK1A1_PKc_E6_140.6	TGCATTGATGCTAGCATATC	gRNA pooled CRISPR screen	CRISPR screen
Kinase library	CSNK1D_PKc_E1_55.3	AGGAGCCGCTGCCGATCTTC	gRNA pooled CRISPR screen	CRISPR screen
Kinase library	CSNK1D_PKc_E1_55.2	AAGATCGGCAGCGGCTCCTT	gRNA pooled CRISPR screen	CRISPR screen
Kinase library	CSNK1D_PKc_E2_111.8	TTTGACACATTCAAGCTTGA	gRNA pooled CRISPR screen	CRISPR screen
Kinase library	CSNK1D_PKc_E3_149.8	AGAGGGGGACTACAACGTCA	gRNA pooled CRISPR screen	CRISPR screen
Kinase library	CSNK1D_PKc_E4_229.12	GTACATCATCGACTTCGGGC	gRNA pooled CRISPR screen	CRISPR screen
Kinase library	CSNK1D_PKc_E5_171.15	TTTACACAACACTTCGATGG	gRNA pooled CRISPR screen	CRISPR screen
Kinase library	CSNK1E_PKc_E2_55.4	AAGATCGGGAGCGGGTCCTT	gRNA pooled CRISPR screen	CRISPR screen
Kinase library	CSNK1E_PKc_E3_111.11	TTCCTCACCAGAGGCGATGT	gRNA pooled CRISPR screen	CRISPR screen
Kinase library	CSNK1E_PKc_E4_149.4	TGAGGGCGACTACAACGTGA	gRNA pooled CRISPR screen	CRISPR screen
Kinase library	CSNK1E_PKc_E5_229.35	GCGGGCGTCCCGGTACTTCT	gRNA pooled CRISPR screen	CRISPR screen
Kinase library	CSNK1E_PKc_E6_171.15	CCGTTCATACTTCTGGCGCT	gRNA pooled CRISPR screen	CRISPR screen
Kinase library	CSNK1E_PKc_E7_110.8	CGGGCTTGTCGTCAAACCGC	gRNA pooled CRISPR screen	CRISPR screen
Kinase library	CSNK1G1_PKc_E2_55.3	AAGATAGGATGTGGGAACTT	gRNA pooled CRISPR screen	CRISPR screen
Kinase library	CSNK1G1_PKc_E3_41	TTTGATTGCTACATATTCAT	gRNA pooled CRISPR screen	CRISPR screen
Kinase library	CSNK1G1_PKc_E4_70.2	TGTGGAGCACGTGATTTTAT	gRNA pooled CRISPR screen	CRISPR screen
Kinase library	CSNK1G1_PKc_E5_152.1	AAGTAAATGTTCGGTCACAG	gRNA pooled CRISPR screen	CRISPR screen
Kinase library	CSNK1G1_PKc_E6_235.8	ATGTCTATCAACACGCATCT	gRNA pooled CRISPR screen	CRISPR screen
Kinase library	CSNK1G1_PKc_E7_86.9	GGGCTTCCAAATCATCTCTC	gRNA pooled CRISPR screen	CRISPR screen
Kinase library	CSNK1G2_PKc_E2_55.5	AGCCGATCTTCTTGCCGACG	gRNA pooled CRISPR screen	CRISPR screen
[truncated: 2,380 more rows]
