# Supplementary material for: RIOK1 kinase activity is required for cell survival irrespective of MTAP status
Source: Oncotarget. 2018 Jun 19;9(47):28625–37. doi: 10.18632/oncotarget.25586 (PMC6033344; doi:10.18632/oncotarget.25586)
Supplement: Supplementary file 3 [file oncotarget-09-28625-s003.xlsx]

## Sheet: Sheet1
CRISPR screen results HCT 116 wild type cells - epigenome domain CRISPR library (gRNA information see supplementary table 1)
genes	HCT 116 MTAP WT (Epigenome screen scr127) CRISPR score
neg_control	-0.490449
ACAT1	-0.486814
ACTR	-0.180447
ASH1L	-0.327347
ATAD2	-0.156311
ATAD2B	-0.314674
ATAT1	-0.244236
ATF2	-0.255905
ATRX	-0.128141
BAZ1A	-0.371275
BAZ1B	0.00925648
BAZ2A	-0.19377
BAZ2B	-0.439775
BPTF	-0.0993771
BRD1	-0.3518
BRD2	1.51179
BRD3	-0.194993
BRD4	1.86728
BRD8	0.0793316
BRD9	-0.0699988
BRDT	-0.394475
BRPF1	-0.291128
BRPF3	-0.423112
BRWD1	-0.415113
BRWD3	-0.519274
CARM1	-0.0256587
CDK1	2.51974
CDK9	1.03083
CECR2	-0.422876
CHD1	0.193706
CHD1L	-0.179931
CHD2	-0.362977
CHD3	-0.316563
CHD4	1.68053
CHD5	-0.456924
CHD6	-0.0911294
CHD7	-0.448832
CHD8	0.351229
CHD9	-0.332706
CLOCK	-0.40988
CREBBP	1.29632
DOT1L	-0.119687
EHMT1	-0.0875391
EHMT2	0.0134223
ELP3	1.4135
EP300	-0.265079
EP400	0.542916
ERCC6	-0.245684
EZH1	-0.325492
EZH2	-0.0777139
GCN5	-0.0423384
GTF3C4	3.65549
HAT1	-0.370583
HBO1	-0.421064
HDAC1	-0.143901
HDAC10	-0.231192
HDAC11	-0.306353
HDAC2	-0.15985
HDAC3	0.668765
HDAC4	-0.545142
HDAC5	-0.2195
HDAC6	-0.276148
HDAC7	-0.131782
HDAC8	-0.385117
HDAC9	-0.560039
HELLS	-0.477752
HIF1AN	-0.125434
HLTF	-0.536804
HR	-0.329594
HSPBAP1	-0.509089
INO80	1.66601
JARID2	-0.384794
JMJD1C	-0.639759
JMJD4	-0.294784
JMJD6	0.095914
JMJD7	0.0513503
JMJD8	-0.156632
KAT2A	-0.255413
KAT2B	-0.516997
KDM1A	-0.304197
KDM1B	-0.384009
KDM2A	-0.290432
KDM2B	-0.201639
KDM3A	-0.394343
KDM3B	0.0422819
KDM4A	-0.292976
KDM4B	-0.246491
KDM4C	-0.357022
KDM4D	-0.391957
KDM5A	-0.336789
KDM5B	-0.229503
KDM5C	-0.461786
KDM5D	-0.568396
KDM6A	-0.363662
KDM6B	-0.14201
KDM7A	-0.502121
KDM8	1.42133
KMT2A	-0.319433
KMT2B	-0.214781
KMT2C	-0.407615
KMT2D	0.240847
MINA	-0.289815
MLL1	0.247483
MLL5	-0.340844
MOF	1.5292
MORF	-0.463878
MOZ	-0.350948
NAT10	0.509807
NCOA1	-0.253719
NCOA2	-0.382325
NO66	-0.248636
NSD1	-0.208664
NSD2	0.151334
NSD3	-0.210603
PADI4	-0.385303
PBRM1	-0.378304
PCAF	-0.469506
PCNA	2.88065
PHF2	-0.279235
PHF8	-0.352927
PhIP	-0.28834
POLR2A	1.03398
POLR2D	2.06059
PRDM2	-0.347322
PRDM8	-0.292848
PRDM9	-0.590508
PRMT1	2.0985
PRMT2	-0.11038
PRMT3	-0.328925
PRMT5	2.50361
PRMT6	0.109172
PRMT7	-0.201704
PRMT8	-0.56101
PRMT9	-0.468021
RAD54L	-0.340989
RAD54L2	-0.337879
RPA3	2.20646
RPL23A	1.12912
RPL9	2.71062
SCRAP	2.34758
SETD1A	2.97057
SETD1B	-0.00668883
SETD2	0.153492
SETD4	-0.366228
SETD5	-0.186419
SETD6	-0.174305
SETD7	-0.346825
SETD8	2.49412
SETDB1	0.185667
SETDB2	-0.633586
SETMAR	-0.514189
SHPRH	-0.285968
SIRT1	-0.186156
SIRT2	-0.271565
SIRT3	-0.437282
SIRT4	-0.196039
SIRT5	-0.388089
SIRT6	-0.269872
SIRT7	-0.1985
SMARCA2	-0.400189
SMARCA4	0.559893
SMARCAD1	-0.31947
SMARCAL1	-0.20061
SMYD1	-0.328911
SMYD2	-0.552964
SMYD3	-0.423732
SMYD4	-0.35813
SMYD5	-0.296284
SP100	-0.468296
SP140	-0.20527
SP140L	-0.0971407
SUV39H1	-0.403116
SUV39H2	-0.348401
SUV420H1	-0.347094
SUV420H2	-0.380493
TAF1	0.94072
TET1	-0.428748
TET2	-0.504477
TET3	-0.242536
TIP60	3.92716
TRIM24	-0.659705
TRIM28	0.0163731
TRIM33	-0.482744
TRIM66	-0.470102
TTF2	3.74496
UTY	-0.578906
ZMYND11	-0.464979
ZMYND8	-0.46487
