# Supplementary material for: RIOK1 kinase activity is required for cell survival irrespective of MTAP status
Source: Oncotarget. 2018 Jun 19;9(47):28625–37. doi: 10.18632/oncotarget.25586 (PMC6033344; doi:10.18632/oncotarget.25586)
Supplement: Supplementary file 4 [file oncotarget-09-28625-s004.xlsx]

## Sheet: Sheet1
CRISPR screen results HCT 116 MTAP knock out cells - epigenome domain CRISPR library (gRNA information see supplementary table 1)
genes	HCT 116 MTAP KO (Epigenome screen scr128) CRISPR score
neg_control	-0.496597
ACAT1	-0.545797
ACTR	-0.347275
ASH1L	-0.254821
ATAD2	-0.0463091
ATAD2B	-0.344045
ATAT1	-0.199342
ATF2	-0.279723
ATRX	-0.158636
BAZ1A	-0.310625
BAZ1B	0.249096
BAZ2A	-0.227247
BAZ2B	-0.478063
BPTF	0.234261
BRD1	-0.373581
BRD2	1.03693
BRD3	-0.36713
BRD4	1.83633
BRD8	0.114952
BRD9	-0.102379
BRDT	-0.471199
BRPF1	-0.300235
BRPF3	-0.412108
BRWD1	-0.391583
BRWD3	-0.523932
CARM1	0.108816
CDK1	1.67622
CDK9	2.29784
CECR2	-0.411664
CHD1	0.389959
CHD1L	-0.116491
CHD2	-0.488809
CHD3	-0.257748
CHD4	2.05932
CHD5	-0.466624
CHD6	-0.25803
CHD7	-0.381904
CHD8	0.347049
CHD9	-0.405837
CLOCK	-0.404546
CREBBP	1.16728
DOT1L	0.0740347
EHMT1	-0.270186
EHMT2	-0.194125
ELP3	1.19371
EP300	-0.204736
EP400	0.688268
ERCC6	-0.433751
EZH1	-0.273539
EZH2	-0.166108
GCN5	0.234088
GTF3C4	0.906968
HAT1	-0.51354
HBO1	-0.302504
HDAC1	-0.161521
HDAC10	-0.307884
HDAC11	-0.409491
HDAC2	-0.248106
HDAC3	0.744006
HDAC4	-0.52073
HDAC5	-0.107814
HDAC6	-0.293653
HDAC7	-0.212629
HDAC8	-0.518341
HDAC9	-0.537759
HELLS	-0.394966
HIF1AN	-0.112438
HLTF	-0.495078
HR	-0.372727
HSPBAP1	-0.454115
INO80	1.81151
JARID2	-0.525198
JMJD1C	-0.521126
JMJD4	-0.341281
JMJD6	0.141655
JMJD7	-0.226623
JMJD8	-0.103407
KAT2A	-0.0298932
KAT2B	-0.587644
KDM1A	-0.395317
KDM1B	-0.398613
KDM2A	-0.437807
KDM2B	-0.194107
KDM3A	-0.506031
KDM3B	0.505114
KDM4A	-0.43309
KDM4B	-0.334195
KDM4C	-0.374706
KDM4D	-0.51113
KDM5A	-0.249294
KDM5B	-0.160992
KDM5C	-0.529605
KDM5D	-0.55553
KDM6A	-0.342998
KDM6B	-0.0342516
KDM7A	-0.582823
KDM8	1.43997
KMT2A	-0.171274
KMT2B	-0.192802
KMT2C	0.0651017
KMT2D	0.721797
MINA	-0.412947
MLL1	0.0846151
MLL5	-0.333912
MOF	2.23685
MORF	-0.462183
MOZ	-0.273596
NAT10	1.28553
NCOA1	-0.449019
NCOA2	-0.393922
NO66	-0.17838
NSD1	-0.112576
NSD2	0.243357
NSD3	-0.0998449
PADI4	-0.367967
PBRM1	-0.428519
PCAF	-0.45607
PCNA	2.56785
PHF2	-0.224578
PHF8	-0.30206
PhIP	-0.148176
POLR2A	1.50761
POLR2D	1.28268
PRDM2	-0.340756
PRDM8	-0.347809
PRDM9	-0.486371
PRMT1	3.26707
PRMT2	0.087162
PRMT3	-0.438921
PRMT5	2.96588
PRMT6	-0.159453
PRMT7	-0.244029
PRMT8	-0.507421
PRMT9	-0.30099
RAD54L	-0.22164
RAD54L2	-0.370256
RPA3	2.15367
RPL23A	2.22312
RPL9	1.9627
SCRAP	2.92245
SETD1A	2.45185
SETD1B	0.429702
SETD2	0.1248
SETD4	-0.27483
SETD5	-0.296656
SETD6	-0.32107
SETD7	-0.409048
SETD8	2.15253
SETDB1	0.0798302
SETDB2	-0.648078
SETMAR	-0.537143
SHPRH	-0.249096
SIRT1	-0.286139
SIRT2	-0.320863
SIRT3	-0.229212
SIRT4	-0.313955
SIRT5	-0.389786
SIRT6	-0.402132
SIRT7	-0.306029
SMARCA2	-0.330171
SMARCA4	0.75984
SMARCAD1	-0.346198
SMARCAL1	-0.248986
SMYD1	-0.396817
SMYD2	-0.649636
SMYD3	-0.459634
SMYD4	-0.224634
SMYD5	-0.359909
SP100	-0.4972
SP140	-0.360424
SP140L	0.115235
SUV39H1	-0.315585
SUV39H2	-0.373237
SUV420H1	-0.0710169
SUV420H2	-0.293467
TAF1	0.901592
TET1	-0.378478
TET2	-0.469605
TET3	-0.204968
TIP60	2.52959
TRIM24	-0.469106
TRIM28	0.453112
TRIM33	-0.520413
TRIM66	-0.450474
TTF2	2.9933
UTY	-0.520444
ZMYND11	-0.431461
ZMYND8	-0.702312
