# Supplementary material for: RIOK1 kinase activity is required for cell survival irrespective of MTAP status
Source: Oncotarget. 2018 Jun 19;9(47):28625–37. doi: 10.18632/oncotarget.25586 (PMC6033344; doi:10.18632/oncotarget.25586)
Supplement: Supplementary file 5 [file oncotarget-09-28625-s005.xlsx]

## Sheet: Sheet1
CRISPR screen results HCT 116 wild type cells - kinase domain CRISPR library (gRNA information see supplementary table 1)
genes	HCT 116 MTAP WT (Kinase screen scr129) CRISPR score
neg_control	-0.475443
AAK1	-0.278748
AATK	-0.0758023
ABL1	-0.430765
ABL2	-0.34319
ACVR1	-0.18239
ACVR1B	-0.113017
ACVR1C	-0.29857
ACVR2A	-0.136892
ACVRL1	-0.0318696
ADCK1	-0.367692
ADCK2	-0.164618
ADCK3	0.0225462
ADCK4	0.0434694
ADCK5	0.0668847
ADRBK1	0.137963
ADRBK2	-0.15106
AK1	-0.013856
AK2	-0.126197
AK3	0.102897
AKT1	-0.269658
AKT2	-0.217483
AKT3	-0.55984
ALK	-0.0109812
AMHR2	-0.0620264
ANKK1	-0.462196
ARAF	-0.202221
ATM	0.590681
ATR	3.19814
AURKA	3.14664
AURKB	4.5245
AURKC	-0.179575
AXL	-0.141448
BCR	0.0824618
BLK	-0.445998
BMP2K	-0.398268
BMPR1A	-0.0825336
BMPR1B	-0.21427
BMPR2	-0.129748
BRAF	-0.166478
BRSK1	-0.263321
BRSK2	-0.0450822
BTK	-0.403179
BUB1	1.5384
BUB1B	1.81403
CAMK1	-0.308771
CAMK1D	-0.571088
CAMK1G	-0.446513
CAMK2A	-0.490639
CAMK2B	-0.336193
CAMK2D	-0.549763
CAMK2G	-0.33674
CAMK4	-0.434255
CAMKK1	-0.451266
CAMKK2	-0.452933
CAMKV	0.0276465
CASK	-0.282347
CDC42BPA	-0.648647
CDC42BPB	-0.163151
CDC42BPG	0.0880069
CDC7	1.92674
CDK1	3.57385
CDK10	-0.115848
CDK11A	0.908689
CDK11B	0.793038
CDK12	1.78522
CDK13	-0.44412
CDK14	-0.4218
CDK15	-0.332443
CDK16	-0.366551
CDK17	-0.423506
CDK18	0.0571562
CDK2	0.280657
CDK20	-0.263191
CDK3	0.21362
CDK4	0.159632
CDK5	-0.197282
CDK6	0.328968
CDK7	1.33914
CDK9	3.24964
CDKL1	-0.285061
CDKL2	-0.352661
CDKL3	-0.479686
CDKL4	-0.417058
CDKL5	-0.450731
CHEK1	3.89965
CHEK2	-0.67011
CHUK	-0.320707
CIT	0.239987
CLK1	-0.116613
CLK2	-0.0773719
CLK3	-0.123015
CLK4	-0.794066
CSF1R	0.043386
CSK	0.0894982
CSNK1A1	1.66061
CSNK1D	0.121083
CSNK1E	-0.14205
CSNK1G1	-0.198741
CSNK1G2	-0.331993
CSNK1G3	-0.379489
CSNK2A1	0.0456915
CSNK2A2	-0.316206
DAPK1	-0.278461
DAPK2	-0.310944
DAPK3	-0.17458
DCLK1	-0.337554
DCLK2	-0.309504
DCLK3	-0.0853879
DDR1	-0.00411452
DDR2	-0.123975
DMPK	0.344553
DSTYK	-0.213441
DYRK1A	0.0491185
DYRK1B	0.302761
DYRK2	0.0979642
DYRK3	-0.104472
DYRK4	-0.334406
EEF2K	-0.131311
EGFR	-0.099441
EIF2AK1	-0.450522
EIF2AK2	-0.0486495
EIF2AK3	-0.339619
EIF2AK4	0.0304095
EPHA1	-0.458173
EPHA10	-0.148739
EPHA2	-0.220012
EPHA3	-0.0374658
EPHA4	-0.204035
EPHA5	-0.258026
EPHA6	-0.309782
EPHA7	-0.424558
EPHA8	0.0526709
EPHB1	-0.291179
EPHB2	-0.215448
EPHB3	0.0517259
EPHB4	0.0983013
EPHB6	-0.364234
ERBB2	-0.136382
ERBB3	-0.098873
ERBB4	-0.272798
ERN1	-0.315857
FASTK	-0.213233
FER	-0.363589
FES	0.0557934
FGFR1	-0.271765
FGFR2	-0.386427
FGFR3	-0.111022
FGFR4	-0.0393628
FGR	-0.0946408
FLT1	-0.310054
FLT3	-0.26243
FLT4	-0.428655
FRK	-0.112445
FYN	-0.274108
GAK	0.0804414
GCK	-0.101538
GRK4	-0.212042
GRK5	-0.149473
GRK6	-0.10924
GSG2	0.562494
GSK3A	0.35589
GSK3B	-0.291533
GUCY2D	-0.0963533
GUCY2F	-0.094411
HCK	-0.169413
HIPK1	-0.280941
HIPK2	-0.125271
HIPK3	-0.402388
HIPK4	0.241196
HUNK	-0.342603
ICK	-0.196714
IGF1R	-0.376081
IKBKB	-0.196212
IKBKE	-0.513225
ILK	-0.0376734
INSR	-0.234481
INSRR	-0.0256711
IRAK1	0.0176689
IRAK2	-0.0174776
IRAK3	-0.250923
IRAK4	-0.361137
ITK	0.00169248
JAK1	-0.0543088
JAK2	-0.405185
JAK3	-0.0903985
KALRN	-0.226638
KDR	-0.509269
KIAA1804	-0.218841
KIT	-0.489263
KSR1	0.161042
KSR2	-0.339657
LATS1	-0.219692
LATS2	-0.22061
LCK	-0.204643
LIMK1	-0.112405
LIMK2	0.16779
LMTK2	-0.0586584
LMTK3	0.117699
LRRK1	-0.306461
LRRK2	-0.184542
LTK	-0.316456
LYN	-0.432986
MAK	-0.376009
MAP2K1	-0.0444901
MAP2K2	0.523034
MAP2K3	0.203335
MAP2K4	-0.177247
MAP2K5	-0.33357
MAP2K6	-0.363085
MAP2K7	0.27718
MAP3K1	-0.192706
MAP3K10	-0.0364797
MAP3K11	0.0146844
MAP3K12	0.158812
MAP3K13	-0.225547
MAP3K14	-0.167211
MAP3K2	-0.00653472
MAP3K3	0.0844324
MAP3K4	-0.253788
MAP3K5	-0.48063
MAP3K6	-0.25944
MAP3K7	-0.1003
MAP3K8	-0.260492
MAP3K9	0.114435
MAP4K1	0.133266
MAP4K3	-0.533607
MAP4K4	-0.220222
MAP4K5	-0.371946
MAPK1	0.20378
MAPK10	-0.570353
MAPK11	-0.177891
MAPK12	0.127812
MAPK13	-0.054524
MAPK14	-0.144304
MAPK15	-0.00365153
MAPK3	1.04297
MAPK6	0.271586
MAPK7	0.135113
MAPK8	-0.384052
MAPK9	-0.619337
MAPKAPK2	-0.217559
MAPKAPK3	-0.283482
MAPKAPK5	-0.491878
MARK1	-0.544459
MARK2	-0.185266
MARK3	-0.204002
MARK4	-0.0372282
MAST1	-0.194264
MAST2	0.0117796
MAST3	-0.0433368
MAST4	-0.409577
MASTL	2.15309
MATK	-0.288715
MELK	-0.444202
MERTK	-0.535368
MET	-0.627147
MINK1	-0.00440075
MKNK1	-0.174262
MKNK2	-0.362237
MLKL	-0.541339
MOK	-0.364125
MOS	0.139045
MST1R	0.00892351
MTOR	1.28284
MUSK	-0.0194458
MYLK2	0.00699292
MYLK3	-0.0055852
MYLK4	-0.451864
MYO3A	-0.35912
MYO3B	-0.194703
NEK1	-0.190504
NEK10	-0.321039
NEK11	-0.302573
NEK2	0.138132
NEK3	-0.440738
NEK4	-0.495923
NEK5	-0.291463
NEK6	-0.0866656
NEK7	-0.208903
NEK8	0.244341
NEK9	-0.332318
NIM1K	-0.208452
NLK	-0.277507
NPR1	0.105224
NPR2	0.0847367
NRBP1	0.928098
NRBP2	-0.212074
NRK	-0.467281
NTRK1	-0.140431
NTRK2	-0.315899
NTRK3	-0.223069
NUAK1	-0.0537542
NUAK2	-0.0311171
OBSCN	-0.119072
OXSR1	-0.267426
PAK1	-0.227912
PAK2	-0.305008
PAK3	-0.540187
PAK4	-0.0292433
PAK6	0.217325
PAK7	0.150818
PASK	0.19679
PBK	-0.208101
PCNA	2.96988
PDGFRA	-0.508284
PDGFRB	0.135213
PDIK1L	-0.521374
PDK1	-0.516595
PDK2	0.112827
PDK3	-0.535094
PDK4	-0.151201
PDPK1	-0.329775
PHKG1	-0.250273
PHKG2	0.144381
PIK3R4	1.74766
PIM1	-0.261284
PIM2	-0.133673
PIM3	-0.198427
PINK1	0.0197288
PKMYT1	1.9974
PKN1	0.118145
PKN2	-0.173568
PKN3	-0.177462
PLK1	3.79135
PLK2	-0.466241
PLK3	0.207315
PLK4	2.75498
PNCK	-0.262056
POLR2A	2.11744
POLR2D	2.49374
POMK	-0.297353
PRKAA1	-0.0557953
PRKAA2	-0.126365
PRKACA	0.0230027
PRKACB	-0.0268647
PRKACG	0.0402689
PRKCA	0.0298133
PRKCB	-0.0634026
PRKCD	-0.0446155
PRKCE	-0.14667
PRKCG	-0.0862957
PRKCH	-0.32467
PRKCI	-0.859741
PRKCQ	-0.0657725
PRKCZ	-0.012991
PRKD1	-0.519432
PRKD2	-0.380687
PRKD3	-0.172317
PRKDC	0.757187
PRKG1	-0.415149
PRKG2	-0.294718
PRKX	-0.363041
PRKY	-0.354802
PRPF4B	3.24673
PSKH1	-0.119913
PSKH2	-0.153738
PTK2	0.149116
PTK2B	-0.362078
PTK6	-0.106748
PTK7	-0.00889608
RAF1	0.543765
RET	-0.396261
RIOK1	1.91513
RIOK2	1.09658
RIOK3	-0.311802
RIPK1	-0.243363
RIPK2	-0.407787
RIPK3	-0.0625218
RIPK4	-0.140447
RNASEL	-0.309971
ROCK1	-0.220597
ROCK2	-0.565926
ROR1	-0.270701
ROR2	-0.181596
ROS1	-0.221814
RPA3	2.66062
RPL23A	3.69998
RPL9	4.13698
RPS6KA1	-0.160277
RPS6KA2	-0.296684
RPS6KA3	-0.66525
RPS6KA4	0.144537
RPS6KA5	-0.358129
RPS6KA6	-0.412912
RPS6KB1	-0.0882276
RPS6KB2	-0.176538
RPS6KL1	-0.159965
RYK	-0.232507
SBK1	-0.226641
SBK2	-0.127962
SBK3	-0.272016
SCYL1	0.295683
SCYL2	-0.512635
SCYL3	-0.220438
SGK1	-0.393898
SGK2	-0.221755
SGK3	-0.365251
SGK494	-0.0854439
SIK1	-0.396429
SIK2	-0.508469
SIK3	0.153058
SLK	-0.12395
SMG1	2.06879
SNRK	-0.2744
SPEG	-0.166839
SRC	-0.102408
SRMS	-0.160279
SRPK3	-0.311695
STK10	0.0244331
STK11	-0.231691
STK16	-0.262427
STK17A	-0.376349
STK17B	-0.415712
STK19	0.0565979
STK24	-0.573212
STK25	-0.180139
STK26	-0.50285
STK3	-0.235045
STK31	-0.421969
STK32A	-0.338463
STK32B	-0.394352
STK32C	0.0835117
STK33	-0.390692
STK35	0.174613
STK36	0.155893
STK38	-0.109702
STK38L	-0.0793608
STK39	-0.370435
STK4	-0.122631
STK40	-0.299894
STKLD1	-0.273362
STRADA	0.221552
STYK1	-0.183436
SYK	-0.133829
TAOK1	-0.385593
TAOK2	-0.496436
TAOK3	-0.414862
TBCK	-0.639749
TBK1	-0.469706
TEC	-0.145793
TEK	-0.296964
TESK1	0.0380695
TESK2	-0.0596382
TEX14	-0.152906
TGFBR2	-0.189743
TIE1	-0.0252393
TLK1	-0.237771
TLK2	0.0908832
TNIK	-0.407162
TNK1	0.0411944
TNK2	-0.089463
TNNI3K	-0.231655
TRIB1	-0.356078
TRIB2	-0.251357
TRIB3	-0.204387
TRIO	-0.255287
TRPM6	-0.438491
TRPM7	0.444187
TRRAP	1.60688
TSSK1B	-0.0566003
TSSK2	-0.12917
TSSK3	0.161423
TSSK4	-0.206831
TSSK6	0.1042
TTBK1	0.244425
TTBK2	-0.731129
TTK	2.60244
TTN	-0.103416
TXK	-0.302147
TYK2	-0.333664
TYRO3	-0.0155191
UHMK1	-0.122349
ULK1	-0.157778
ULK2	0.121571
ULK3	0.101032
ULK4	-0.160032
VRK1	0.442692
VRK2	-0.37573
VRK3	-0.221579
WEE1	1.57005
WEE2	-0.0700064
WNK1	3.45856
WNK2	-0.140178
WNK3	-0.426332
WNK4	0.0284782
YES1	-0.084087
ZAK	-0.49147
ZAP70	0.206775
