# Supplementary material for: RIOK1 kinase activity is required for cell survival irrespective of MTAP status
Source: Oncotarget. 2018 Jun 19;9(47):28625–37. doi: 10.18632/oncotarget.25586 (PMC6033344; doi:10.18632/oncotarget.25586)
Supplement: Supplementary file 6 [file oncotarget-09-28625-s006.xlsx]

## Sheet: Sheet1
CRISPR screen results HCT 116 MTAP knock out cells - kinase domain CRISPR library (gRNA information see supplementary table 1)
genes	HCT 116 MTAP KO (Kinase screen scr130) CRISPR score
neg_control	-0.469811
AAK1	-0.0239376
AATK	0.0294468
ABL1	-0.265196
ABL2	-0.14192
ACVR1	-0.219961
ACVR1B	-0.19554
ACVR1C	-0.23308
ACVR2A	-0.107191
ACVRL1	0.090718
ADCK1	-0.11693
ADCK2	-0.175232
ADCK3	-0.123148
ADCK4	0.305506
ADCK5	0.144831
ADRBK1	0.0842433
ADRBK2	-0.323178
AK1	-0.0386794
AK2	0.0359759
AK3	0.310918
AKT1	-0.328076
AKT2	-0.0127563
AKT3	-0.629716
ALK	-0.372946
AMHR2	-0.0227809
ANKK1	-0.215935
ARAF	-0.0443941
ATM	0.142761
ATR	2.98947
AURKA	2.66013
AURKB	3.08794
AURKC	-0.378432
AXL	-0.264563
BCR	-0.226117
BLK	-0.293889
BMP2K	-0.34127
BMPR1A	0.19467
BMPR1B	-0.0142086
BMPR2	0.123541
BRAF	-0.0255229
BRSK1	-0.384754
BRSK2	-0.0771991
BTK	-0.550051
BUB1	1.1504
BUB1B	1.34435
CAMK1	-0.195801
CAMK1D	-0.398907
CAMK1G	-0.367643
CAMK2A	-0.29769
CAMK2B	-0.12919
CAMK2D	-0.253782
CAMK2G	-0.258983
CAMK4	-0.337259
CAMKK1	-0.303222
CAMKK2	-0.224949
CAMKV	-0.214274
CASK	-0.364171
CDC42BPA	-0.55938
CDC42BPB	-0.325284
CDC42BPG	0.164766
CDC7	1.98525
CDK1	3.32582
CDK10	0.0780455
CDK11A	0.913413
CDK11B	0.241706
CDK12	2.44979
CDK13	-0.471103
CDK14	-0.415128
CDK15	-0.470677
CDK16	-0.358295
CDK17	-0.752227
CDK18	-0.24594
CDK2	0.194988
CDK20	-0.291694
CDK3	-0.0165347
CDK4	0.208351
CDK5	-0.0507552
CDK6	0.16905
CDK7	3.13023
CDK9	2.51677
CDKL1	-0.360889
CDKL2	-0.227268
CDKL3	-0.409963
CDKL4	-0.408345
CDKL5	-0.499344
CHEK1	2.91518
CHEK2	-0.394039
CHUK	-0.191743
CIT	0.27901
CLK1	-0.193941
CLK2	-0.103958
CLK3	-0.0471663
CLK4	-0.675721
CSF1R	-0.131601
CSK	0.00614114
CSNK1A1	2.56444
CSNK1D	0.161477
CSNK1E	-0.15957
CSNK1G1	-0.277959
CSNK1G2	-0.401121
CSNK1G3	-0.339252
CSNK2A1	0.66315
CSNK2A2	-0.295689
DAPK1	-0.392451
DAPK2	-0.258889
DAPK3	-0.22655
DCLK1	-0.265483
DCLK2	-0.359636
DCLK3	-0.0806142
DDR1	-0.343219
DDR2	-0.416343
DMPK	0.680874
DSTYK	-0.296151
DYRK1A	-0.133971
DYRK1B	0.131272
DYRK2	-0.0975148
DYRK3	-0.31927
DYRK4	-0.0519791
EEF2K	0.0884457
EGFR	0.0170081
EIF2AK1	-0.507519
EIF2AK2	-0.155855
EIF2AK3	-0.578081
EIF2AK4	-0.20078
EPHA1	-0.395121
EPHA10	0.0245021
EPHA2	-0.113059
EPHA3	-0.0675843
EPHA4	-0.288865
EPHA5	-0.130688
EPHA6	-0.307205
EPHA7	-0.497385
EPHA8	-0.032151
EPHB1	-0.152697
EPHB2	-0.442372
EPHB3	0.147262
EPHB4	0.141721
EPHB6	-0.229864
ERBB2	-0.194707
ERBB3	-0.335439
ERBB4	-0.185349
ERN1	-0.196528
FASTK	-0.290067
FER	-0.120888
FES	-0.217901
FGFR1	-0.123034
FGFR2	-0.39149
FGFR3	-0.0931998
FGFR4	0.108474
FGR	-0.0759646
FLT1	-0.398113
FLT3	-0.105937
FLT4	-0.352571
FRK	-0.291554
FYN	-0.303948
GAK	1.07765
GCK	0.114122
GRK4	-0.0361394
GRK5	-0.231201
GRK6	0.0179505
GSG2	0.287444
GSK3A	0.292483
GSK3B	-0.46697
GUCY2D	-0.24541
GUCY2F	-0.0902011
HCK	-0.00258998
HIPK1	0.0493109
HIPK2	-0.139264
HIPK3	-0.351855
HIPK4	-0.188992
HUNK	-0.176895
ICK	-0.16617
IGF1R	-0.282519
IKBKB	-0.219053
IKBKE	-0.595804
ILK	0.101006
INSR	-0.267495
INSRR	0.135051
IRAK1	0.0275083
IRAK2	-0.194731
IRAK3	-0.439343
IRAK4	-0.509233
ITK	-0.234207
JAK1	-0.0510983
JAK2	-0.304714
JAK3	0.0311528
KALRN	-0.241146
KDR	-0.610691
KIAA1804	-0.196571
KIT	-0.313024
KSR1	-0.151763
KSR2	-0.41957
LATS1	-0.407726
LATS2	-0.164942
LCK	-0.165655
LIMK1	-0.221018
LIMK2	0.0793585
LMTK2	-0.142305
LMTK3	0.359897
LRRK1	-0.148466
LRRK2	-0.241248
LTK	0.0121243
LYN	-0.149553
MAK	-0.592582
MAP2K1	-0.167648
MAP2K2	0.533864
MAP2K3	0.373885
MAP2K4	-0.665159
MAP2K5	-0.350387
MAP2K6	-0.224953
MAP2K7	-0.00266226
MAP3K1	-0.268298
MAP3K10	-0.246669
MAP3K11	0.00667181
MAP3K12	0.246873
MAP3K13	-0.180044
MAP3K14	-0.0349771
MAP3K2	0.0369708
MAP3K3	0.143129
MAP3K4	0.00170926
MAP3K5	-0.434929
MAP3K6	4.97129e-05
MAP3K7	0.102496
MAP3K8	-0.349716
MAP3K9	-0.295482
MAP4K1	0.0131371
MAP4K3	-0.744852
MAP4K4	-0.419879
MAP4K5	-0.29981
MAPK1	0.294068
MAPK10	-0.461758
MAPK11	0.138791
MAPK12	0.210525
MAPK13	-0.348561
MAPK14	-0.0375202
MAPK15	0.225079
MAPK3	0.750036
MAPK6	0.0823677
MAPK7	-0.0660066
MAPK8	-0.140752
MAPK9	-0.307012
MAPKAPK2	-0.450256
MAPKAPK3	-0.238666
MAPKAPK5	-0.480722
MARK1	-0.444291
MARK2	-0.239285
MARK3	-0.383426
MARK4	-0.174371
MAST1	-0.150746
MAST2	-0.281743
MAST3	-0.18003
MAST4	-0.19127
MASTL	2.47592
MATK	-0.286894
MELK	-0.269099
MERTK	-0.726197
MET	-0.54295
MINK1	0.0034682
MKNK1	-0.256133
MKNK2	-0.243283
MLKL	-0.333637
MOK	-0.492534
MOS	-0.128344
MST1R	0.207013
MTOR	1.50624
MUSK	-0.176732
MYLK2	0.00621684
MYLK3	-0.270304
MYLK4	-0.469393
MYO3A	-0.520673
MYO3B	-0.180218
NEK1	0.207677
NEK10	-0.249002
NEK11	-0.626732
NEK2	0.282619
NEK3	-0.357639
NEK4	-0.483096
NEK5	-0.274307
NEK6	-0.187257
NEK7	-0.335751
NEK8	0.460705
NEK9	-0.288605
NIM1K	-0.377341
NLK	-0.23465
NPR1	-0.110371
NPR2	-0.0944037
NRBP1	1.65424
NRBP2	-0.0770971
NRK	-0.379118
NTRK1	-0.232589
NTRK2	-0.493194
NTRK3	-0.279727
NUAK1	-0.394371
NUAK2	0.0350308
OBSCN	-0.21725
OXSR1	-0.388841
PAK1	-0.271604
PAK2	-0.552155
PAK3	-0.336168
PAK4	-0.142245
PAK6	-0.135321
PAK7	0.13276
PASK	-0.0881057
PBK	-0.39963
PCNA	2.05863
PDGFRA	-0.465371
PDGFRB	-0.00595595
PDIK1L	-0.362253
PDK1	-0.30044
PDK2	0.311604
PDK3	-0.243241
PDK4	-0.423993
PDPK1	-0.213658
PHKG1	-0.11904
PHKG2	0.061479
PIK3R4	1.77462
PIM1	0.28829
PIM2	-0.0341881
PIM3	0.00715863
PINK1	-0.123876
PKMYT1	2.51474
PKN1	-0.101581
PKN2	-0.186236
PKN3	0.12163
PLK1	3.13064
PLK2	-0.414728
PLK3	0.236977
PLK4	3.38371
PNCK	-0.530023
POLR2A	2.09771
POLR2D	3.91159
POMK	-0.311969
PRKAA1	-0.0733164
PRKAA2	-0.510531
PRKACA	0.922911
PRKACB	-0.292221
PRKACG	-0.231935
PRKCA	-0.127603
PRKCB	-0.0302677
PRKCD	0.209248
PRKCE	-0.10825
PRKCG	0.00358378
PRKCH	-0.253084
PRKCI	-0.653686
PRKCQ	-0.145933
PRKCZ	-0.162718
PRKD1	-0.553262
PRKD2	-0.181065
PRKD3	-0.216212
PRKDC	1.03541
PRKG1	-0.398761
PRKG2	-0.224115
PRKX	-0.494929
PRKY	-0.253395
PRPF4B	4.20882
PSKH1	-0.356568
PSKH2	-0.267687
PTK2	0.258558
PTK2B	-0.288877
PTK6	-0.195966
PTK7	0.00487306
RAF1	0.876593
RET	-0.426744
RIOK1	2.50992
RIOK2	2.18226
RIOK3	0.0370047
RIPK1	-0.415233
RIPK2	-0.171384
RIPK3	-0.119674
RIPK4	-0.154659
RNASEL	-0.0601979
ROCK1	-0.413255
ROCK2	-0.466932
ROR1	-0.340826
ROR2	0.0156766
ROS1	-0.16964
RPA3	3.16243
RPL23A	2.51041
RPL9	3.48988
RPS6KA1	0.116698
RPS6KA2	-0.362048
RPS6KA3	-0.420117
RPS6KA4	0.0509554
RPS6KA5	-0.363135
RPS6KA6	-0.282956
RPS6KB1	-0.140228
RPS6KB2	0.0459066
RPS6KL1	0.175459
RYK	-0.282037
SBK1	-0.140857
SBK2	-0.373653
SBK3	-0.135469
SCYL1	-0.107225
SCYL2	-0.306552
SCYL3	-0.199964
SGK1	-0.208294
SGK2	-0.339919
SGK3	-0.316346
SGK494	0.20894
SIK1	-0.607926
SIK2	-0.455317
SIK3	-0.133416
SLK	-0.258012
SMG1	1.41772
SNRK	-0.326011
SPEG	-0.143814
SRC	-0.313506
SRMS	-0.110212
SRPK3	-0.275499
STK10	-0.0238298
STK11	0.0757332
STK16	-0.544844
STK17A	-0.5624
STK17B	-0.26097
STK19	0.0741362
STK24	-0.226526
STK25	-0.145379
STK26	-0.227156
STK3	-0.149886
STK31	-0.183569
STK32A	-0.319089
STK32B	-0.174875
STK32C	-0.209075
STK33	-0.657593
STK35	0.238402
STK36	-0.0215204
STK38	-0.128364
STK38L	-0.300228
STK39	-0.269821
STK4	-0.434196
STK40	-0.350871
STKLD1	-0.303427
STRADA	0.18082
STYK1	-0.548781
SYK	0.168352
TAOK1	-0.673073
TAOK2	-0.505073
TAOK3	-0.220569
TBCK	-0.354761
TBK1	-0.55928
TEC	-0.452244
TEK	-0.508167
TESK1	0.0394158
TESK2	0.0130428
TEX14	-0.320785
TGFBR2	0.0153746
TIE1	-0.00117256
TLK1	-0.269279
TLK2	0.660435
TNIK	-0.301804
TNK1	0.0590694
TNK2	0.0304305
TNNI3K	-0.22011
TRIB1	-0.448264
TRIB2	-0.49572
TRIB3	-0.369006
TRIO	-0.0409486
TRPM6	-0.436772
TRPM7	0.247721
TRRAP	2.03343
TSSK1B	0.187989
TSSK2	-0.0555919
TSSK3	0.273058
TSSK4	-0.164165
TSSK6	0.107723
TTBK1	-0.0255917
TTBK2	-0.334976
TTK	1.24502
TTN	-0.236773
TXK	-0.538521
TYK2	-0.334526
TYRO3	0.188743
UHMK1	-0.305935
ULK1	0.0066693
ULK2	-0.132984
ULK3	-0.0636685
ULK4	-0.582314
VRK1	0.312772
VRK2	-0.471283
VRK3	-0.179932
WEE1	1.80816
WEE2	-0.139226
WNK1	1.81402
WNK2	0.0945965
WNK3	-0.474537
WNK4	-0.212628
YES1	-0.0862412
ZAK	-0.560479
ZAP70	0.267748
